# Supplementary material for: 2-(4-Fluoro­phen­yl)-2-oxoethyl 4-meth­oxy­benzoate
Source: Acta Crystallogr Sect E Struct Rep Online. 2011 Nov 30;67(Pt 12):o3456. doi: 10.1107/S1600536811049233 (PMC3239086; doi:10.1107/S1600536811049233)
Supplement: Supplementary file 2 [file e-67-o3456-Isup2.hkl]

# 
# h,k,l, Fc-squared, Fo-squared, sigma(Fo-squared) and status flag 
# 
data_I
_shelx_title ' cr44_0m in P21/c (100K)' 
_shelx_refln_list_code          4 
_shelx_F_calc_maximum      136.30 
_exptl_crystal_F_000       600.00 
_reflns_d_resolution_high  0.6625 
 
loop_ 
 _symmetry_equiv_pos_as_xyz 
 'x, y, z' 
 '-x, y+1/2, -z+1/2' 
 '-x, -y, -z' 
 'x, -y-1/2, z-1/2' 
 
_cell_length_a     9.3523 
_cell_length_b    10.1949 
_cell_length_c    15.6465 
_cell_angle_alpha  90.000 
_cell_angle_beta  118.842 
_cell_angle_gamma  90.000 
 
_shelx_F_squared_multiplier     1.000 
 
loop_ 
 _refln_index_h 
 _refln_index_k 
 _refln_index_l 
 _refln_F_squared_calc 
 _refln_F_squared_meas 
 _refln_F_squared_sigma 
 _refln_observed_status 
   1   0   0        0.01       -0.35      0.35 o 
   2   0   0       97.65      163.16      8.21 o 
   3   0   0      742.23      893.69     33.55 o 
   4   0   0     4966.16     5837.97    200.93 o 
   5   0   0     4540.93     4836.13    202.94 o 
   6   0   0      317.01      304.46     16.72 o 
   7   0   0       41.28       42.25     11.98 o 
   8   0   0       19.52       15.74      6.03 o 
   9   0   0      142.39      149.71     15.19 o 
  10   0   0      232.14      210.32     19.43 o 
  11   0   0       16.80       10.71      6.92 o 
  12   0   0      349.06      337.47     27.67 o 
   1   1   0      845.26      931.24     25.33 o 
   2   1   0       31.81       30.89      1.54 o 
   3   1   0     3386.39     3685.11     84.10 o 
   4   1   0       43.41       53.15      3.08 o 
   5   1   0      118.39      132.19      7.17 o 
   6   1   0      243.68      242.13     11.64 o 
   7   1   0       44.29       40.27      5.68 o 
   8   1   0        5.71        5.03      3.76 o 
   9   1   0       38.05       33.46      5.85 o 
  10   1   0       50.00       31.23      8.22 o 
  11   1   0       72.64       54.33      7.75 o 
  12   1   0      125.08      125.61     11.84 o 
   1   2   0       18.06       15.11      1.31 o 
   2   2   0        9.14       10.60      1.35 o 
   3   2   0     2573.89     2814.47     45.94 o 
   4   2   0      853.08      930.78     19.30 o 
   5   2   0      203.17      232.15      6.91 o 
   6   2   0        4.05        1.94      2.42 o 
   7   2   0      704.41      743.08     27.57 o 
   8   2   0        9.93       10.90      4.24 o 
   9   2   0        0.24        3.17      3.93 o 
  10   2   0        8.06        4.65      5.16 o 
  11   2   0       25.55       23.20      6.28 o 
  12   2   0       22.01       15.19      7.10 o 
   1   3   0      382.23      362.96      7.78 o 
   2   3   0     1230.47     1199.18     24.63 o 
   3   3   0     1562.71     1679.62     25.14 o 
   4   3   0       14.15       26.66      1.68 o 
   5   3   0        0.98        4.65      1.59 o 
   6   3   0       34.14       30.58      3.23 o 
   7   3   0       15.63       20.69      4.53 o 
   8   3   0        0.16        5.62      4.10 o 
   9   3   0       55.47       50.35      7.13 o 
  10   3   0       24.33       16.07      5.75 o 
  11   3   0        0.48       -2.72      4.68 o 
  12   3   0       16.34       23.41      7.22 o 
   0   4   0     1914.91     2023.71     44.19 o 
   1   4   0      286.57      272.11      5.37 o 
   2   4   0      236.41      227.40      4.42 o 
   3   4   0      263.43      264.67      4.82 o 
   4   4   0      419.86      476.09      7.69 o 
   5   4   0       84.02       83.35      2.81 o 
   6   4   0      488.72      514.31     13.35 o 
   7   4   0        8.56        7.11      3.70 o 
   8   4   0        2.97        4.72      3.88 o 
   9   4   0      168.42      177.25     14.92 o 
  10   4   0       18.11       20.23      5.96 o 
  11   4   0      110.65      115.94     10.93 o 
   1   5   0     2316.74     2400.25     35.28 o 
   2   5   0      501.62      563.11      9.14 o 
   3   5   0      975.87     1004.76     14.58 o 
   4   5   0       21.30       23.99      1.78 o 
   5   5   0     2559.92     2698.29     38.37 o 
   6   5   0      888.68      877.22     22.62 o 
   7   5   0      259.52      252.41     11.38 o 
   8   5   0      334.33      355.94     21.25 o 
   9   5   0      203.45      216.84     16.49 o 
  10   5   0      251.12      251.83     18.50 o 
  11   5   0      122.65      108.92     14.94 o 
   0   6   0     3629.12     3780.54     81.74 o 
   1   6   0       68.52       64.66      2.47 o 
   2   6   0       82.69       85.95      2.91 o 
   3   6   0      273.32      328.43      6.39 o 
   4   6   0     1420.08     1478.47     22.10 o 
   5   6   0      242.21      241.82      7.06 o 
   6   6   0       18.00       18.27      4.35 o 
   7   6   0       49.44       53.90      6.34 o 
   8   6   0       57.82       54.11      8.30 o 
   9   6   0        1.58        6.64      5.84 o 
  10   6   0       44.53       51.79     14.55 o 
  11   6   0        0.00        4.71      6.57 o 
   1   7   0       38.68       36.15      2.22 o 
   2   7   0        2.79        2.39      1.46 o 
   3   7   0      159.54      151.27      4.44 o 
   4   7   0      149.47      156.98      4.85 o 
   5   7   0       30.75       31.63      2.90 o 
   6   7   0       96.68      115.09      7.09 o 
   7   7   0       22.28       24.24      5.22 o 
   8   7   0        4.79        5.43      5.17 o 
   9   7   0        0.00       -0.05     11.12 o 
  10   7   0       12.11       10.89      8.39 o 
  11   7   0       67.99       70.67     13.78 o 
   0   8   0     1932.15     1869.55     54.90 o 
   1   8   0      878.43      811.46     18.98 o 
   2   8   0       53.02       58.14      4.43 o 
   3   8   0     1458.86     1401.39     27.78 o 
   4   8   0      150.75      147.64      7.42 o 
   5   8   0        2.46        0.51      2.83 o 
   6   8   0        5.18        9.37      4.83 o 
   7   8   0       76.31       81.98     11.16 o 
   8   8   0        7.71        9.02     10.24 o 
   9   8   0       23.25       11.85     11.16 o 
  10   8   0       27.54       13.61     13.10 o 
   1   9   0        1.55        1.08      3.73 o 
   2   9   0        2.09        1.75      3.33 o 
   3   9   0        3.36        6.76      3.80 o 
   4   9   0       56.25       67.09      6.55 o 
   5   9   0       17.75       10.84      3.87 o 
   6   9   0        4.08       -5.00      5.00 o 
   7   9   0       24.83       22.60     14.45 o 
   8   9   0       51.11       37.17     13.83 o 
   9   9   0      215.98      187.78     26.28 o 
  10   9   0        9.45        5.55     12.33 o 
   0  10   0      611.50      551.12     25.06 o 
   1  10   0       12.90       11.02      8.68 o 
   2  10   0        0.11        0.74      3.54 o 
   3  10   0       83.75      104.01     11.68 o 
   4  10   0      550.24      527.50     19.33 o 
   5  10   0       45.92       54.13      7.09 o 
   6  10   0       46.93       71.95     10.78 o 
   7  10   0       31.80       -3.60     10.97 o 
   9  10   0       56.01       25.27     13.74 o 
   1  11   0       21.24       16.53      4.69 o 
   2  11   0        0.16       -3.47      3.60 o 
   3  11   0       33.20       26.35      5.25 o 
   4  11   0      393.52      381.61     15.66 o 
   5  11   0       37.18       41.98      9.08 o 
   6  11   0      101.64      115.82     13.58 o 
   7  11   0        6.57        1.59     12.09 o 
   0  12   0      111.50       67.81     10.04 o 
   1  12   0        0.59        1.12      3.79 o 
   2  12   0        3.15       10.16      4.47 o 
   3  12   0       13.51       17.02      4.74 o 
   4  12   0        2.83        1.54      4.37 o 
   5  12   0       50.15       38.09      7.45 o 
   6  12   0        0.01       -4.23      8.87 o 
   7  12   0        9.56        7.67     12.57 o 
   1  13   0       12.01       13.86      5.11 o 
   2  13   0       34.63       28.90     11.28 o 
   3  13   0        6.07        0.03      4.52 o 
   4  13   0       27.43       22.87      5.85 o 
   5  13   0        3.35       -1.78      5.55 o 
   6  13   0        8.94        4.61      7.78 o 
   0  14   0      135.45      108.58     18.67 o 
   1  14   0       63.42       56.03      7.66 o 
   2  14   0        5.17        1.45      5.26 o 
   3  14   0      100.71       87.75      8.75 o 
   4  14   0        1.48        6.34      5.21 o 
   5  14   0        6.27        5.44      6.22 o 
   1  15   0       71.85      102.34      9.67 o 
   2  15   0      246.60      253.33     14.67 o 
 -12   1   1       83.37       62.78      8.80 o 
 -11   1   1       41.23       41.43      7.36 o 
 -10   1   1       78.64       84.15      8.76 o 
  -9   1   1       24.40       28.42      5.24 o 
  -8   1   1       73.52       69.98      7.04 o 
  -7   1   1       78.35       84.80      6.93 o 
  -6   1   1       15.42        6.35      2.78 o 
  -5   1   1       16.81       26.71      5.21 o 
  -4   1   1       56.46       78.99      4.23 o 
  -3   1   1      128.39      157.23      4.85 o 
  -2   1   1     3772.03     3977.92     78.47 o 
  -1   1   1     1996.52     2039.02     50.48 o 
   0   1   1       45.62       48.46      1.71 o 
   1   1   1      808.00      813.83     16.68 o 
   2   1   1     5900.40     6834.46    134.76 o 
   3   1   1        0.48       -0.38      1.00 o 
   4   1   1       32.86       25.91      2.40 o 
   5   1   1      119.22      133.83      5.73 o 
   6   1   1       87.86       88.75      6.91 o 
   7   1   1      233.43      242.83     12.41 o 
   8   1   1       37.29       21.26      6.25 o 
   9   1   1       10.79        7.31      4.25 o 
  10   1   1        1.23       -1.55      4.40 o 
  11   1   1       75.75       62.25     19.45 o 
  12   1   1       33.55       28.94      8.33 o 
 -12   2   1       61.80       33.08     12.52 o 
 -11   2   1        7.39       16.24      5.54 o 
 -10   2   1       10.69        5.48      4.49 o 
  -9   2   1        0.05       -0.73      3.63 o 
  -8   2   1        0.71        6.79      3.47 o 
  -7   2   1      177.87      186.60     10.14 o 
  -6   2   1       11.95       11.39      2.14 o 
  -5   2   1      256.34      292.77      8.72 o 
  -4   2   1      155.80      164.56      6.02 o 
  -3   2   1      642.24      752.19     20.33 o 
  -2   2   1     1520.69     1598.50     38.91 o 
  -1   2   1      192.62      182.76      5.37 o 
   0   2   1      359.79      401.01     10.80 o 
   1   2   1       32.40       34.22      1.99 o 
   2   2   1     1715.49     1790.93     34.65 o 
   3   2   1       11.33       18.09      1.41 o 
   4   2   1     1183.73     1195.12     21.89 o 
   5   2   1      570.42      587.52     13.08 o 
   6   2   1       78.05       81.04      6.45 o 
   7   2   1       83.04       94.49      7.94 o 
   8   2   1        1.75       -1.52      4.31 o 
   9   2   1      217.63      221.15     13.73 o 
  10   2   1        0.19       -3.07      4.35 o 
  11   2   1       16.84       20.51      6.39 o 
 -12   3   1       38.31       46.31      8.44 o 
 -11   3   1        3.53        3.46      5.20 o 
 -10   3   1        1.40       -3.96      3.96 o 
  -9   3   1      274.20      276.26     14.35 o 
  -8   3   1        2.64        7.96      3.82 o 
  -7   3   1      208.10      222.87     10.67 o 
  -6   3   1      510.92      569.41     12.70 o 
  -5   3   1     2108.76     2391.51     39.22 o 
  -4   3   1      126.36      180.80      4.52 o 
  -3   3   1      107.15      135.39      4.09 o 
  -2   3   1      101.71      110.64      2.95 o 
  -1   3   1      935.56      955.15     18.26 o 
   0   3   1     1744.76     1831.58     36.43 o 
   1   3   1       32.05       30.97      1.89 o 
   2   3   1      126.24      125.12      3.01 o 
   3   3   1      106.70      129.54      3.41 o 
   4   3   1        0.31       -0.79      1.20 o 
   5   3   1       92.86       85.51      3.41 o 
   6   3   1      197.05      233.12     11.45 o 
   7   3   1      466.86      502.21     17.86 o 
   8   3   1       56.57       68.90      7.46 o 
   9   3   1        6.80        4.63      5.42 o 
  10   3   1        0.68       -1.67      4.76 o 
  11   3   1        7.94       -1.40      5.42 o 
 -12   4   1        0.24        9.42      7.92 o 
 -11   4   1        3.11        6.66      6.19 o 
 -10   4   1        4.98        6.01      4.80 o 
  -9   4   1        1.62        3.19      4.58 o 
  -8   4   1      398.37      365.74     14.71 o 
  -7   4   1      101.40      108.51      8.05 o 
  -6   4   1       40.47       38.06      3.83 o 
  -5   4   1       50.12       56.37      2.46 o 
  -4   4   1       10.14       12.81      1.38 o 
  -3   4   1     1168.31     1292.38     19.65 o 
  -2   4   1       59.75       69.10      2.56 o 
  -1   4   1        3.97        3.31      1.24 o 
   0   4   1       65.94       58.93      2.42 o 
   1   4   1      522.69      497.96      8.32 o 
   2   4   1      201.54      207.03      4.47 o 
   3   4   1       29.62       35.83      1.86 o 
   4   4   1       61.75       56.52      2.45 o 
   5   4   1       15.11       18.49      2.54 o 
   6   4   1        6.38        2.80      2.72 o 
   7   4   1      155.34      181.23     13.47 o 
   8   4   1       13.65       15.87      4.86 o 
   9   4   1        6.70       -3.79      3.79 o 
  10   4   1        0.49        6.28      6.96 o 
  11   4   1        0.68       -3.09      5.24 o 
 -11   5   1       24.89       30.92     13.25 o 
 -10   5   1       12.19        0.06      5.88 o 
  -9   5   1        0.01        0.81      4.92 o 
  -8   5   1      212.94      219.48     11.95 o 
  -7   5   1       54.01       52.84      5.13 o 
  -6   5   1      129.33      139.31      5.28 o 
  -5   5   1      188.56      185.98      4.44 o 
  -4   5   1      123.87      160.15      4.58 o 
  -3   5   1       58.53       86.30      3.05 o 
  -2   5   1       94.93      100.04      2.90 o 
  -1   5   1     1875.80     2097.04     34.19 o 
   0   5   1      271.42      299.34      6.47 o 
   1   5   1     1016.48     1101.56     17.03 o 
   2   5   1      828.97      857.40     13.17 o 
   3   5   1      184.10      191.22      4.12 o 
   4   5   1      247.96      316.50      5.97 o 
   5   5   1      356.72      320.35      6.18 o 
   6   5   1      596.20      615.16     17.34 o 
   7   5   1      142.03      171.40     12.19 o 
   8   5   1      465.62      492.21     22.39 o 
   9   5   1      182.30      177.10     15.54 o 
  10   5   1       44.62       48.53     10.09 o 
  11   5   1        9.43        6.52      7.44 o 
 -11   6   1       45.26       48.03      9.36 o 
 -10   6   1       12.32       13.65     10.32 o 
  -9   6   1       33.86       32.33      8.25 o 
  -8   6   1        0.10        4.52      4.83 o 
  -7   6   1        3.60        8.82      4.07 o 
  -6   6   1       70.06       81.24      5.13 o 
  -5   6   1      137.99      147.35      4.60 o 
  -4   6   1      167.49      175.29      5.81 o 
  -3   6   1       42.42       40.46      2.39 o 
  -2   6   1        0.27        0.40      1.14 o 
  -1   6   1       73.68       66.30      3.32 o 
   0   6   1      138.76      161.81      4.58 o 
   1   6   1        4.55        7.04      1.32 o 
   2   6   1      260.65      272.14      5.49 o 
   3   6   1      145.98      150.55      4.10 o 
   4   6   1      321.60      364.45      7.19 o 
   5   6   1      440.91      486.67      9.85 o 
   6   6   1       38.71       37.12      5.40 o 
   7   6   1       38.31       33.59      5.60 o 
   8   6   1        0.76        0.76      4.59 o 
   9   6   1       98.74       83.61     10.49 o 
  10   6   1       96.58       83.71     11.37 o 
  11   6   1        9.30       18.31      7.42 o 
 -11   7   1        3.78       -6.41      7.63 o 
 -10   7   1       95.29       95.35     14.21 o 
  -9   7   1       10.63        0.67      6.48 o 
  -8   7   1       13.79       13.21      5.16 o 
  -7   7   1       39.65       55.38      6.33 o 
  -6   7   1       19.44       11.28      3.14 o 
  -5   7   1      268.98      293.66      7.03 o 
  -4   7   1       48.27       50.34      3.09 o 
  -3   7   1      212.43      195.23      5.63 o 
  -2   7   1      774.22      771.28     15.18 o 
  -1   7   1      565.99      559.97     11.55 o 
   0   7   1      233.08      244.19      6.90 o 
   1   7   1       87.16       90.51      3.82 o 
   2   7   1       24.32       24.25      2.40 o 
   3   7   1     1389.46     1308.36     21.70 o 
   4   7   1       53.73       53.43      3.11 o 
   5   7   1       48.56       43.17      3.29 o 
   6   7   1      197.20      205.01     11.06 o 
   7   7   1       80.97       85.06      7.85 o 
   8   7   1        3.53       -0.23      5.28 o 
   9   7   1        4.79        8.99      6.95 o 
  10   7   1       77.00       72.04     15.67 o 
 -10   8   1       68.02       75.41     18.34 o 
  -9   8   1      320.72      335.94     22.25 o 
  -8   8   1      213.42      242.49     19.77 o 
  -7   8   1        0.32       -1.29      4.38 o 
  -6   8   1       27.03       20.59      5.24 o 
  -5   8   1      162.50      165.63      6.71 o 
  -4   8   1      964.09      894.33     20.37 o 
  -3   8   1        0.09       -1.10      2.45 o 
  -2   8   1      781.15      750.23     17.83 o 
  -1   8   1     1119.04     1073.20     23.82 o 
   0   8   1        0.02        0.07      2.40 o 
   1   8   1       45.71       50.08      4.14 o 
   2   8   1      400.53      392.57     11.22 o 
   3   8   1     1020.70      969.61     21.80 o 
   4   8   1      748.40      733.53     17.56 o 
   5   8   1        0.01       -0.22      3.16 o 
   6   8   1        0.68       -3.46      4.81 o 
   7   8   1        4.41        6.10      6.36 o 
   8   8   1       25.18        6.01     10.65 o 
   9   8   1        0.01       -8.57      8.57 o 
  10   8   1       49.21       73.16     18.20 o 
 -10   9   1        0.34       -6.11     10.06 o 
  -9   9   1      177.20      144.49     23.06 o 
  -8   9   1        1.32        2.09      8.86 o 
  -7   9   1        2.79        5.73      6.51 o 
  -6   9   1        9.99       10.56      5.20 o 
  -5   9   1       44.76       46.07      4.70 o 
  -4   9   1        0.00        1.65      3.49 o 
  -3   9   1      105.24      104.47      7.32 o 
  -2   9   1      227.82      179.34      9.64 o 
  -1   9   1      593.05      580.19     18.06 o 
   0   9   1        1.74        1.98      3.13 o 
   1   9   1      119.18      117.73     10.35 o 
   2   9   1       10.47        8.42      6.52 o 
   3   9   1       50.56       65.89      6.16 o 
   4   9   1        0.01       -1.19      3.40 o 
   5   9   1       31.17       32.51      5.60 o 
   6   9   1       34.46       30.96      6.78 o 
   7   9   1       25.01       25.40     11.37 o 
   8   9   1       70.81       38.86     13.68 o 
   9   9   1       14.17        2.86     11.10 o 
  -9  10   1       42.05       29.31     14.30 o 
  -7  10   1        0.20        1.88     11.99 o 
  -6  10   1        0.47        2.47      6.44 o 
  -5  10   1       15.00        3.36      5.38 o 
  -4  10   1      197.27      193.54     10.53 o 
  -3  10   1      429.59      404.65     14.55 o 
  -2  10   1      346.02      300.85     12.12 o 
  -1  10   1       35.68       37.52      9.29 o 
   0  10   1       32.01       26.59      5.59 o 
   1  10   1      665.34      629.33     19.78 o 
   2  10   1      149.16      139.12      9.01 o 
   3  10   1      452.37      446.36     16.66 o 
   4  10   1      268.40      271.25     12.15 o 
   5  10   1       25.73       33.64      6.21 o 
   6  10   1        3.32        2.87      7.65 o 
   7  10   1       77.52       95.66     19.03 o 
  -7  11   1       47.78       47.83     16.17 o 
  -6  11   1      406.70      424.22     22.83 o 
  -5  11   1       30.63       25.37      5.96 o 
  -4  11   1       31.91       31.98      5.43 o 
  -3  11   1       28.08       30.27      5.58 o 
  -2  11   1        0.05       -1.32      3.56 o 
  -1  11   1        6.64        7.37      3.91 o 
   0  11   1      175.04      155.55     10.71 o 
   1  11   1        4.17       10.20      4.30 o 
   2  11   1        1.55       -3.30      4.29 o 
   3  11   1      150.34      150.72     15.12 o 
   4  11   1       70.61       76.40      7.30 o 
   5  11   1        3.17       -2.36      7.64 o 
   6  11   1       42.42       27.71     11.15 o 
   7  11   1       54.09       51.27     16.84 o 
  -7  12   1      120.65      110.36     20.63 o 
  -6  12   1      350.46      304.79     19.46 o 
  -5  12   1      106.05       82.81      9.19 o 
  -4  12   1       23.84       17.24      5.06 o 
  -3  12   1       39.56       35.66      5.73 o 
  -2  12   1       92.90       96.17      9.03 o 
  -1  12   1       49.26       42.89      6.23 o 
   0  12   1        0.11       -0.64      3.83 o 
   1  12   1       69.90       64.36      6.89 o 
   2  12   1      123.02      140.44      9.75 o 
   3  12   1      151.24      173.01     10.90 o 
   4  12   1       98.83      121.69      9.45 o 
   5  12   1        1.18       10.24      5.92 o 
   6  12   1        1.18       -5.73      7.50 o 
   7  12   1       43.16       54.66     17.36 o 
  -6  13   1        3.55       -2.30      7.65 o 
  -5  13   1       11.68       14.65      6.41 o 
  -4  13   1        0.18        3.26      6.25 o 
  -3  13   1       36.22       22.97      5.72 o 
  -2  13   1       74.43       62.39      7.30 o 
  -1  13   1      335.29      338.59     14.88 o 
   0  13   1      141.52      134.65     10.00 o 
   1  13   1        5.89       -2.55      4.39 o 
   2  13   1       49.18       51.37      6.87 o 
   3  13   1       43.79       44.14      8.53 o 
   4  13   1       25.66       17.03      7.01 o 
   5  13   1       34.70       35.73      7.76 o 
   6  13   1        6.57        6.71     12.66 o 
  -5  14   1       48.48       33.31      7.40 o 
  -4  14   1        6.68        2.21      5.01 o 
  -3  14   1       16.97       19.19      6.03 o 
  -2  14   1       45.05       26.19      5.94 o 
  -1  14   1        0.20       -0.89      4.71 o 
   0  14   1       15.89       16.05      5.62 o 
   1  14   1       22.84       25.87      5.95 o 
   2  14   1      143.71      160.05     11.25 o 
   3  14   1        0.34       -2.03      4.82 o 
   4  14   1        8.93        1.42      5.14 o 
  -2  15   1       51.91       38.65      7.07 o 
  -1  15   1        1.74       -1.28      4.94 o 
   0  15   1       23.07       19.97      6.22 o 
   1  15   1       37.83       28.92      6.72 o 
   2  15   1       26.12       16.21      8.58 o 
 -12   0   2        2.63        7.39      6.39 o 
 -11   0   2      644.15      672.63     38.85 o 
 -10   0   2      927.85      928.78     42.54 o 
  -9   0   2       17.49       21.72      6.32 o 
  -8   0   2       16.74       18.38      5.84 o 
  -7   0   2      293.41      307.20     17.42 o 
  -6   0   2      211.24      249.78     14.40 o 
  -5   0   2     2164.92     2455.52     87.94 o 
  -4   0   2      324.64      347.76     11.86 o 
  -3   0   2      507.22      665.59     25.50 o 
  -2   0   2    12482.37    14249.56    699.23 o 
  -1   0   2     1117.99      979.88     49.27 o 
   0   0   2     4549.77     4523.10    221.55 o 
   1   0   2    18576.59    19542.50    958.60 o 
   2   0   2    13575.15    14064.96    475.92 o 
   3   0   2      432.82      482.75     19.99 o 
   4   0   2      798.88      837.29     32.34 o 
   5   0   2        0.91       13.91      5.56 o 
   6   0   2       74.17      100.77     10.75 o 
   7   0   2      248.24      273.78     24.63 o 
   8   0   2      210.13      243.72     18.39 o 
   9   0   2      151.54      115.36     15.07 o 
  10   0   2      151.00      133.86     16.43 o 
  11   0   2       76.52       79.42     24.56 o 
 -12   1   2       44.23       31.09      6.91 o 
 -11   1   2       24.52       19.93      5.76 o 
 -10   1   2       24.68       21.43      5.40 o 
  -9   1   2       99.46       87.88      8.20 o 
  -8   1   2        6.31        5.28      3.65 o 
  -7   1   2       67.44       80.10      6.65 o 
  -6   1   2       10.19        6.82      2.94 o 
  -5   1   2       55.76       48.88      2.59 o 
  -4   1   2      191.97      199.57      7.39 o 
  -3   1   2     1499.86     1663.98     54.23 o 
  -2   1   2     7135.49     7635.36    339.30 o 
  -1   1   2       68.57       59.57      2.89 o 
   0   1   2      197.57      164.70      7.16 o 
   1   1   2    17000.45    17173.42    371.34 o 
   2   1   2    16623.59    17578.04    298.50 o 
   3   1   2        9.78        7.54      1.29 o 
   4   1   2      133.85      125.01      4.25 o 
   5   1   2     1129.16     1244.56     27.30 o 
   6   1   2       38.51       51.44      5.78 o 
   7   1   2        5.28        6.90      3.15 o 
   8   1   2        6.32        8.54      3.37 o 
   9   1   2        2.56        6.84      3.86 o 
  10   1   2       49.24       39.46     10.35 o 
  11   1   2        0.74       -1.62      4.81 o 
 -12   2   2        0.01       -0.23      5.11 o 
 -11   2   2        4.74        3.09      3.98 o 
 -10   2   2       13.41        5.27      3.82 o 
  -9   2   2        4.83        6.57      5.06 o 
  -8   2   2      412.22      429.70     16.04 o 
  -7   2   2        1.25       -1.04      3.24 o 
  -6   2   2      628.37      769.28     19.70 o 
  -5   2   2      194.77      240.45      9.01 o 
  -4   2   2     1236.44     1393.40     36.32 o 
  -3   2   2      248.54      267.48      8.97 o 
  -2   2   2     7192.17     7199.59    141.50 o 
  -1   2   2       74.38       89.36      4.16 o 
   0   2   2       89.12       89.58      3.32 o 
   1   2   2     1328.87     1381.11     26.07 o 
   2   2   2        7.07        7.05      1.50 o 
   3   2   2        0.16        0.43      1.22 o 
   4   2   2       11.17       17.65      1.87 o 
   5   2   2      173.05      182.20      6.05 o 
   6   2   2       70.99       97.49      5.86 o 
   7   2   2      180.56      177.09     18.68 o 
   8   2   2      200.38      200.86     13.85 o 
   9   2   2        9.61        8.25      4.96 o 
  10   2   2        0.19       -1.65      4.84 o 
  11   2   2        0.55        2.19      5.41 o 
 -12   3   2        0.02        7.43      5.96 o 
 -11   3   2       29.78       33.45      6.74 o 
 -10   3   2        0.23       -3.25      4.16 o 
  -9   3   2      200.89      196.71     11.73 o 
  -8   3   2      385.50      382.95     15.10 o 
  -7   3   2       83.30      100.33      7.52 o 
  -6   3   2      506.30      533.01     11.98 o 
  -5   3   2      130.66      145.36      4.09 o 
  -4   3   2      539.44      606.92     11.06 o 
  -3   3   2     1834.77     2096.07     38.46 o 
  -2   3   2     3210.16     3251.25     52.24 o 
  -1   3   2        8.26       16.19      3.05 o 
   0   3   2        0.23       -0.71      1.26 o 
   1   3   2      166.49      173.07      3.83 o 
   2   3   2      294.98      291.39      5.68 o 
   3   3   2       33.97       37.45      2.20 o 
   4   3   2      102.70      108.81      4.77 o 
   5   3   2       44.49       47.47      3.06 o 
   6   3   2      464.19      498.02     18.44 o 
   7   3   2       20.85       14.45      4.45 o 
   8   3   2       89.10       96.60      8.75 o 
   9   3   2       34.01       21.70      5.81 o 
  10   3   2        4.27       -0.26      5.17 o 
  11   3   2       10.45        4.42     10.83 o 
 -12   4   2      166.13      168.95     17.72 o 
 -11   4   2        0.39        1.62      5.36 o 
 -10   4   2       23.09       19.41      6.90 o 
  -9   4   2       30.73       43.95      8.71 o 
  -8   4   2      401.83      420.44     15.91 o 
  -7   4   2      530.12      585.50     19.25 o 
  -6   4   2      334.26      343.80      7.59 o 
  -5   4   2        4.28        5.84      1.42 o 
  -4   4   2       25.94       34.77      1.93 o 
  -3   4   2     2904.21     3230.24     46.91 o 
  -2   4   2        3.13        7.58      1.15 o 
  -1   4   2     1059.15     1187.61     22.67 o 
   0   4   2      110.41      108.64      3.72 o 
   1   4   2      101.18      112.07      3.51 o 
   2   4   2        8.87        5.48      1.45 o 
   3   4   2        3.51        1.14      1.26 o 
   4   4   2       52.81       47.53      2.91 o 
   5   4   2      144.65      154.66      5.70 o 
   6   4   2       10.28        8.92      3.12 o 
   7   4   2        5.30        4.38      3.98 o 
   8   4   2       14.94       15.67      4.99 o 
   9   4   2       67.86       60.16      8.01 o 
  10   4   2       81.68       63.09     14.80 o 
  11   4   2       11.29       13.23      6.51 o 
 -12   5   2       12.91       14.46      7.51 o 
 -11   5   2        9.85        9.66      6.85 o 
 -10   5   2      142.13      144.85     13.63 o 
  -9   5   2       81.28       72.63      9.68 o 
  -8   5   2        3.39        0.30      5.23 o 
  -7   5   2        0.51        2.90      2.70 o 
  -6   5   2        2.16        1.06      2.14 o 
  -5   5   2      940.10      976.86     15.61 o 
  -4   5   2      253.35      276.56      5.44 o 
  -3   5   2     1976.78     2045.82     30.53 o 
  -2   5   2     1428.05     1524.37     23.04 o 
  -1   5   2     1304.60     1330.83     21.29 o 
   0   5   2      273.23      264.98      6.30 o 
   1   5   2      742.97      750.18     12.79 o 
   2   5   2      112.38      110.77      3.57 o 
   3   5   2      296.83      309.90      6.74 o 
   4   5   2      213.42      230.39      5.18 o 
   5   5   2     1232.66     1259.25     23.97 o 
   6   5   2      117.08      112.75      6.54 o 
   7   5   2       79.19       85.84      7.65 o 
   8   5   2       31.52       25.74      6.49 o 
   9   5   2      398.63      398.25     20.63 o 
  10   5   2       80.74       95.19     25.45 o 
  11   5   2       29.56       13.34      8.02 o 
 -11   6   2        0.00        8.74      7.50 o 
 -10   6   2      372.76      363.49     19.16 o 
  -9   6   2        0.04        6.04      6.12 o 
  -8   6   2        8.11       11.62     10.13 o 
  -7   6   2       20.23       15.88      4.30 o 
  -6   6   2      667.19      704.57     16.86 o 
  -5   6   2      243.64      252.74      6.16 o 
  -4   6   2      135.80      147.91      4.34 o 
  -3   6   2        5.76       12.80      1.71 o 
  -2   6   2       36.58       37.49      2.34 o 
  -1   6   2       38.67       38.73      2.27 o 
   0   6   2      201.40      176.75      4.93 o 
   1   6   2       10.67       15.14      1.60 o 
   2   6   2      362.11      409.64      7.83 o 
   3   6   2      374.96      354.40      6.96 o 
   4   6   2      310.43      308.82      7.15 o 
   5   6   2        1.67        4.93      2.33 o 
   6   6   2      135.54      146.96     10.08 o 
   7   6   2        4.31        6.86      5.05 o 
   8   6   2       44.71       57.75     10.51 o 
   9   6   2      114.84      109.28     12.30 o 
  10   6   2       58.04       58.79     10.42 o 
 -11   7   2       75.78       62.08     12.71 o 
 -10   7   2        9.89       14.34      7.81 o 
  -9   7   2        0.57        2.74      6.12 o 
  -8   7   2        0.81        1.41      5.30 o 
  -7   7   2      343.00      355.68     13.88 o 
  -6   7   2       15.39       16.01      3.43 o 
  -5   7   2      289.88      299.50      8.31 o 
  -4   7   2       35.26       35.36      3.26 o 
  -3   7   2      363.57      380.44      8.95 o 
  -2   7   2      243.46      265.70      6.91 o 
  -1   7   2       51.33       66.30      3.40 o 
   0   7   2        1.13        1.97      1.87 o 
   1   7   2      260.36      260.64      6.84 o 
   2   7   2     3407.04     3307.21     56.86 o 
   3   7   2      118.82      118.56      4.46 o 
   4   7   2       80.60       85.20      3.82 o 
   5   7   2     1340.06     1347.89     25.76 o 
   6   7   2      413.95      414.91     13.89 o 
   7   7   2      117.30      123.40      9.70 o 
   8   7   2       32.35       41.84      7.72 o 
   9   7   2        3.10        7.07      7.97 o 
  10   7   2        0.04       11.94      7.24 o 
 -11   8   2       73.88       51.36     12.62 o 
 -10   8   2      353.82      302.37     34.84 o 
  -9   8   2        0.59        8.04      7.01 o 
  -8   8   2       61.76       53.60     10.18 o 
  -7   8   2      237.48      259.63     14.30 o 
  -6   8   2       24.79       17.78      3.72 o 
  -5   8   2       62.27       49.40      3.82 o 
  -4   8   2      118.40      104.44      5.18 o 
  -3   8   2       66.55       72.40      4.76 o 
  -2   8   2      206.54      184.50      7.51 o 
  -1   8   2     1298.51     1193.08     26.12 o 
   0   8   2      271.61      272.14      8.88 o 
   1   8   2       24.15       17.83      3.23 o 
   2   8   2      701.53      665.51     17.94 o 
   3   8   2      242.84      238.28      8.49 o 
   4   8   2      261.96      274.92      9.42 o 
   5   8   2        1.40       -2.42      3.24 o 
   6   8   2       23.69       36.56      8.12 o 
   7   8   2        0.28       -0.56      6.21 o 
   8   8   2       18.12        3.76     10.10 o 
   9   8   2        4.31        1.22     11.24 o 
 -10   9   2        3.88       18.06     12.79 o 
  -9   9   2       55.32       31.14     12.38 o 
  -8   9   2      215.19      227.89     27.02 o 
  -7   9   2       62.50       46.12     13.15 o 
  -6   9   2       16.07        7.52      3.82 o 
  -5   9   2        2.75       -0.60      2.95 o 
  -4   9   2       33.57       18.21      6.65 o 
  -3   9   2       37.37       34.85      4.92 o 
  -2   9   2     1454.12     1290.00     34.10 o 
  -1   9   2      288.41      265.51     10.99 o 
   0   9   2      191.91      175.72      9.44 o 
   1   9   2       85.32       80.70      6.93 o 
   2   9   2      884.42      869.91     24.96 o 
   3   9   2        0.37       -3.61      3.61 o 
   4   9   2       14.17       23.45      4.80 o 
   5   9   2        5.69        1.43      3.87 o 
   6   9   2       81.35       96.95     12.26 o 
   7   9   2        4.20       13.60      7.86 o 
   8   9   2       13.15       19.94     12.49 o 
   9   9   2       81.25       83.93     19.60 o 
  -9  10   2        5.13        7.75     10.46 o 
  -8  10   2        3.45        7.00      9.46 o 
  -7  10   2        3.40        6.50     11.15 o 
  -6  10   2       24.07       22.40      5.53 o 
  -5  10   2       10.96        5.20      4.50 o 
  -4  10   2        0.01       -1.97      3.59 o 
  -3  10   2      232.06      191.50     10.22 o 
  -2  10   2      447.81      408.83     14.73 o 
  -1  10   2       33.31       27.91      4.73 o 
   0  10   2        0.79       -3.00      3.00 o 
   1  10   2        2.50        3.63      4.08 o 
   2  10   2        5.26        8.07      4.10 o 
   3  10   2      188.16      196.86     10.85 o 
   4  10   2      325.56      309.80     12.84 o 
   5  10   2        1.05        3.16      5.24 o 
   6  10   2      103.18       81.15     17.33 o 
   7  10   2       36.31       34.93     15.56 o 
  -7  11   2        0.02        1.72     12.36 o 
  -6  11   2       69.16       54.48      7.67 o 
  -5  11   2       29.29       22.53      5.82 o 
  -4  11   2      106.29      106.28      8.21 o 
  -3  11   2        6.68       11.32      4.18 o 
  -2  11   2        0.56       -1.57      4.60 o 
  -1  11   2      100.95       84.10      9.35 o 
   0  11   2       67.32       62.66      6.79 o 
   1  11   2      304.61      292.44     12.84 o 
   2  11   2       72.37       80.54      7.53 o 
   3  11   2        0.00        1.49      4.24 o 
   4  11   2      109.66      118.07      9.75 o 
   5  11   2      122.22      132.25     18.22 o 
   6  11   2        9.16       15.14     12.66 o 
   7  11   2       11.81       34.14     15.64 o 
  -8  12   2        7.17       12.29     13.80 o 
  -7  12   2       50.37       49.58     16.29 o 
  -6  12   2       29.21       17.83      7.75 o 
  -5  12   2      228.62      196.66     13.17 o 
  -4  12   2       15.55        6.56      7.36 o 
  -3  12   2       13.72       12.65      6.09 o 
  -2  12   2       90.64       78.24     11.80 o 
  -1  12   2       62.59       55.85      6.58 o 
   0  12   2       46.46       49.79      6.36 o 
   1  12   2        8.73       11.87      4.71 o 
   2  12   2        0.02        0.90      4.22 o 
   3  12   2        2.87       -3.88      4.37 o 
   4  12   2        0.00        0.96      4.67 o 
   5  12   2      118.96      132.60     19.77 o 
   6  12   2        0.02      -10.61     12.19 o 
   7  12   2       14.84        6.67     14.42 o 
  -7  13   2        0.03       -8.75     10.99 o 
  -6  13   2       17.54       15.46     18.52 o 
  -5  13   2       14.45        9.04      5.87 o 
  -4  13   2       74.84       84.28      8.20 o 
  -3  13   2        2.85        0.88      5.64 o 
  -2  13   2       42.60       47.01      6.74 o 
  -1  13   2        1.96        1.84      4.28 o 
   0  13   2        0.94       -2.66      4.53 o 
   1  13   2       83.03       87.28      8.38 o 
   2  13   2      113.33       92.36      8.70 o 
   3  13   2       20.80       19.43      5.88 o 
   4  13   2       30.90       25.17      6.18 o 
   5  13   2        9.28        4.26      7.47 o 
  -5  14   2       20.33       16.74      6.66 o 
  -4  14   2       84.94       77.08      8.45 o 
  -3  14   2       72.95       71.50     10.36 o 
  -2  14   2        9.95       -0.89      4.62 o 
  -1  14   2       65.43       71.01      8.12 o 
   0  14   2       15.24       24.53      6.05 o 
   1  14   2       12.16       11.28      5.45 o 
   2  14   2       99.74       93.46      9.36 o 
   3  14   2       80.48       79.33      8.70 o 
   4  14   2       44.04       35.59      7.88 o 
  -3  15   2       62.61       56.74      7.62 o 
  -2  15   2        0.52        3.33      4.98 o 
  -1  15   2       57.38       54.99      7.82 o 
   0  15   2        4.12       -3.13      5.14 o 
   1  15   2        6.73        2.26      7.78 o 
 -13   1   3       72.45       82.14      9.70 o 
 -12   1   3       74.91       62.52      7.95 o 
 -11   1   3      436.00      405.06     21.92 o 
 -10   1   3       55.81       57.69      8.46 o 
  -9   1   3       49.55       56.53      6.74 o 
  -8   1   3      245.06      282.88     12.21 o 
  -7   1   3      107.07      140.13     16.20 o 
  -6   1   3      876.36      925.02     20.96 o 
  -5   1   3       97.37       78.07      4.20 o 
  -4   1   3      886.52      979.91     25.51 o 
  -3   1   3     7213.55     7718.88    268.98 o 
  -2   1   3     7962.15     7512.37    254.80 o 
  -1   1   3     6745.04     5896.32    400.48 o 
   0   1   3     1833.86     1802.89     63.62 o 
   1   1   3     4686.67     4677.09    112.78 o 
   2   1   3     1774.11     1801.39     39.88 o 
   3   1   3     3424.59     3396.82     58.67 o 
   4   1   3      103.09      114.39      3.91 o 
   5   1   3       30.36       27.12      3.32 o 
   6   1   3       13.19        8.51      3.61 o 
   7   1   3      212.60      181.52     15.95 o 
   8   1   3       51.67       61.09      7.15 o 
   9   1   3       75.15       66.84     14.48 o 
  10   1   3        9.47       15.79      4.81 o 
  11   1   3       24.44       20.77      9.54 o 
 -13   2   3       10.95        8.31      6.01 o 
 -12   2   3        9.88       11.36      5.91 o 
 -11   2   3       15.24       10.37      4.89 o 
 -10   2   3      125.40      113.04     12.54 o 
  -9   2   3        6.21        2.50      3.05 o 
  -8   2   3       19.25       14.50      3.83 o 
  -7   2   3     1041.60     1118.50     39.92 o 
  -6   2   3      104.78      114.33      4.76 o 
  -5   2   3      184.01      191.60      5.87 o 
  -4   2   3      205.09      205.13      6.75 o 
  -3   2   3     8954.96     9446.33    293.31 o 
  -2   2   3     4479.03     4397.70    155.67 o 
  -1   2   3        2.81        2.09      1.52 o 
   0   2   3     2396.41     2242.90     64.09 o 
   1   2   3     1558.71     1534.03     28.87 o 
   2   2   3     1362.56     1422.66     25.32 o 
   3   2   3       42.43       48.46      2.52 o 
   4   2   3      263.92      316.94      7.09 o 
   5   2   3      221.02      243.77      7.35 o 
   6   2   3       50.44       50.15      4.61 o 
   7   2   3      207.91      194.64     11.84 o 
   8   2   3        3.08       11.15      6.25 o 
   9   2   3       22.15       25.82      5.98 o 
  10   2   3       58.51       46.32      7.70 o 
  11   2   3       84.63      106.34     11.13 o 
 -12   3   3       11.10        3.17      5.35 o 
 -11   3   3        0.13        1.04      4.50 o 
 -10   3   3       27.28       19.93      7.51 o 
  -9   3   3      185.29      192.08     11.86 o 
  -8   3   3      604.33      641.33     21.20 o 
  -7   3   3       62.80       78.77      6.53 o 
  -6   3   3      403.71      451.07     12.40 o 
  -5   3   3      166.09      190.45      5.83 o 
  -4   3   3     1095.65     1286.07     21.84 o 
  -3   3   3      304.86      277.77      6.14 o 
  -2   3   3      171.24      171.56      5.16 o 
  -1   3   3      241.40      211.49      5.59 o 
   0   3   3       14.14       16.82      1.38 o 
   1   3   3      789.88      834.02     14.44 o 
   2   3   3     1849.95     1929.58     33.97 o 
   3   3   3      182.82      180.86      4.77 o 
   4   3   3       11.69        9.07      2.11 o 
   5   3   3      278.46      290.90      8.37 o 
   6   3   3      352.75      370.74     11.40 o 
   7   3   3      285.70      300.82     12.26 o 
   8   3   3       38.81       32.43      5.88 o 
   9   3   3       35.81       53.48      7.62 o 
  10   3   3        1.95        4.06      5.09 o 
  11   3   3       12.09       11.94      6.64 o 
 -12   4   3       19.91       22.21      7.81 o 
 -11   4   3       19.53       29.13      6.76 o 
 -10   4   3        0.00        0.69      4.12 o 
  -9   4   3       89.22       80.65     10.28 o 
  -8   4   3      553.89      534.61     18.56 o 
  -7   4   3      368.24      398.14     18.84 o 
  -6   4   3      352.12      366.30      8.68 o 
  -5   4   3        5.92        8.79      1.55 o 
  -4   4   3     2040.26     2154.10     32.95 o 
  -3   4   3      556.38      535.42      9.97 o 
  -2   4   3      898.10      961.95     15.59 o 
  -1   4   3      252.24      222.43      5.34 o 
   0   4   3      309.13      340.92      6.83 o 
   1   4   3     1081.86     1033.72     17.88 o 
   2   4   3      218.15      275.08      6.50 o 
   3   4   3      263.90      272.43      6.33 o 
   4   4   3      134.86      135.32      5.40 o 
   5   4   3        9.56       13.10      2.91 o 
   6   4   3      264.90      259.12      9.59 o 
   7   4   3       68.05       71.60      6.72 o 
   8   4   3      167.75      152.51     12.92 o 
   9   4   3        3.07       12.44      9.57 o 
  10   4   3        0.89        1.94      5.40 o 
 -12   5   3       82.52       69.35     10.81 o 
 -11   5   3       70.85       69.40     10.48 o 
 -10   5   3       11.31       19.11      6.53 o 
  -9   5   3       59.60       55.88      8.53 o 
  -8   5   3       32.55       35.91      5.21 o 
  -7   5   3       79.76       92.87      6.02 o 
  -6   5   3       97.90       96.79      4.03 o 
  -5   5   3      135.29      150.44      4.16 o 
  -4   5   3      180.72      183.24      4.31 o 
  -3   5   3       87.03      104.37      3.30 o 
  -2   5   3     1286.36     1328.84     22.59 o 
  -1   5   3      462.33      430.86      8.53 o 
   0   5   3       39.43       59.78      2.94 o 
   1   5   3      419.21      447.65      8.39 o 
   2   5   3      133.14      129.70      4.30 o 
   3   5   3       12.24       12.23      2.08 o 
   4   5   3       97.28      109.52      5.70 o 
   5   5   3       81.72       73.11      4.69 o 
   6   5   3       38.03       40.09      5.19 o 
   7   5   3       13.88       14.06      4.59 o 
   8   5   3        0.00        5.48      4.77 o 
   9   5   3       77.23       63.02     10.00 o 
  10   5   3       22.68       29.56      8.96 o 
 -12   6   3       10.87       17.43      9.81 o 
 -11   6   3      250.79      282.20     28.03 o 
 -10   6   3       11.72       27.06      7.05 o 
  -9   6   3       96.99      106.90     10.62 o 
  -8   6   3      106.21       88.62      9.42 o 
  -7   6   3       13.38        9.26      3.89 o 
  -6   6   3      409.88      441.73     10.19 o 
  -5   6   3       18.34       16.15      2.10 o 
  -4   6   3        0.77       -1.40      1.45 o 
  -3   6   3      284.41      297.64      6.16 o 
  -2   6   3      284.99      291.72      6.37 o 
  -1   6   3     1214.19     1228.83     20.16 o 
   0   6   3        2.96        4.67      1.47 o 
   1   6   3        0.01        1.35      1.32 o 
   2   6   3      117.95      107.05      4.96 o 
   3   6   3      383.84      362.00      7.91 o 
   4   6   3     2017.47     1998.76     36.44 o 
   5   6   3      152.93      166.54      7.22 o 
   6   6   3       40.21       38.16      5.23 o 
   7   6   3       18.30       17.82      5.22 o 
   8   6   3      197.28      212.00     16.14 o 
   9   6   3       11.01        7.94      6.87 o 
  10   6   3        0.20        7.18      7.65 o 
 -11   7   3        1.88       -1.26      7.01 o 
 -10   7   3       14.49       21.31      8.24 o 
  -9   7   3        1.13        0.85      6.26 o 
  -8   7   3      416.66      437.54     24.28 o 
  -7   7   3       97.04      127.28     10.18 o 
  -6   7   3        0.03       -2.22      3.10 o 
  -5   7   3       65.25       60.66      3.75 o 
  -4   7   3        1.26        1.23      2.00 o 
  -3   7   3       15.96       20.38      2.39 o 
  -2   7   3      744.35      770.53     15.23 o 
  -1   7   3     1279.65     1273.59     23.40 o 
   0   7   3       32.05       32.82      2.60 o 
   1   7   3      353.25      337.33      9.42 o 
   2   7   3      365.76      353.55      8.77 o 
   3   7   3      282.04      268.09      7.12 o 
   4   7   3      775.44      747.15     13.97 o 
   5   7   3      259.66      252.34      8.98 o 
   6   7   3       15.67       14.48      4.23 o 
   7   7   3       78.98       92.63      8.53 o 
   8   7   3        0.84        0.51      5.60 o 
   9   7   3        0.80       -5.56      5.56 o 
  10   7   3        0.96       17.33     13.59 o 
 -11   8   3       10.09       24.33      9.79 o 
 -10   8   3      109.32      117.39     16.10 o 
  -9   8   3       14.81       22.35     13.06 o 
  -8   8   3       45.18       49.73      9.63 o 
  -7   8   3      448.99      432.98     21.57 o 
  -6   8   3        0.82       -0.46      2.73 o 
  -5   8   3        0.77        0.10      2.26 o 
  -4   8   3        8.71       10.21      2.62 o 
  -3   8   3      423.06      389.41      9.98 o 
  -2   8   3      348.95      344.92      9.33 o 
  -1   8   3       70.36       73.07      4.88 o 
   0   8   3      112.50      107.68      5.76 o 
   1   8   3      189.14      213.44      9.49 o 
   2   8   3        2.85        0.65      4.36 o 
   3   8   3       39.35       45.35      3.59 o 
   4   8   3       28.42       32.24      4.42 o 
   5   8   3       11.93       13.84      3.41 o 
   6   8   3      136.63      140.79     11.55 o 
   7   8   3       53.44       65.12     13.57 o 
   8   8   3       13.79        6.38     11.08 o 
   9   8   3       21.75       27.98     14.75 o 
 -10   9   3        3.93        6.42     10.91 o 
  -9   9   3        8.56       11.70     10.56 o 
  -8   9   3       92.00       87.12     17.14 o 
  -7   9   3      108.28      142.09     16.23 o 
  -6   9   3        4.20       -0.60      5.06 o 
  -5   9   3        3.73        0.21      2.92 o 
  -4   9   3        4.79        6.11      3.37 o 
  -3   9   3      642.88      515.54     16.61 o 
  -2   9   3      105.55       99.59      7.20 o 
  -1   9   3      168.67      161.14     12.26 o 
   0   9   3      110.74      135.11     10.29 o 
   1   9   3     1350.99     1323.38     35.27 o 
   2   9   3      627.93      683.20     20.99 o 
   3   9   3        9.58        4.97      5.71 o 
   4   9   3       56.83       52.31      6.07 o 
   5   9   3        1.70       -0.10      4.90 o 
   6   9   3      295.54      316.52     19.63 o 
   7   9   3       31.83       31.63     13.78 o 
   8   9   3        9.95       -0.52     10.58 o 
   9   9   3        2.33      -10.22     10.22 o 
 -10  10   3       69.08       32.84     14.81 o 
  -9  10   3        8.30        6.80     11.08 o 
  -8  10   3        2.25       -1.11      7.01 o 
  -7  10   3       30.26       29.35     12.09 o 
  -6  10   3       23.95       21.29      5.38 o 
  -5  10   3       30.60       17.06      6.26 o 
  -4  10   3      150.51      129.92      8.44 o 
  -3  10   3       44.81       30.69      5.88 o 
  -2  10   3        7.33        6.23      3.76 o 
  -1  10   3       27.62       23.39      4.53 o 
   0  10   3      457.88      417.70     15.00 o 
   1  10   3        0.39        6.90      7.23 o 
   2  10   3        0.89        1.19      3.94 o 
   3  10   3       13.82       19.07      5.05 o 
   4  10   3        0.01       -1.75      4.13 o 
   5  10   3       46.17       46.08     11.34 o 
   6  10   3        6.19        7.57     12.53 o 
   7  10   3        3.86        7.83     13.42 o 
  -8  11   3       46.96       73.65     17.51 o 
  -7  11   3       25.19       42.17     13.14 o 
  -6  11   3      365.62      358.41     16.54 o 
  -5  11   3      194.45      190.81     20.87 o 
  -4  11   3       51.10       56.93      6.31 o 
  -3  11   3       11.42       13.05      4.99 o 
  -2  11   3        8.80       12.55      4.46 o 
  -1  11   3      136.49      135.54      9.07 o 
   0  11   3       14.97        5.17      4.15 o 
   1  11   3        0.66       -0.04      4.07 o 
   2  11   3      161.01      170.99     10.68 o 
   3  11   3        3.08        7.31      4.70 o 
   4  11   3      373.15      395.81     19.12 o 
   5  11   3        0.46       -1.77      6.49 o 
   6  11   3        0.79       -2.35     13.26 o 
   7  11   3        0.05       -7.44     13.98 o 
  -8  12   3        1.94        6.56     12.78 o 
  -7  12   3      255.17      243.34     27.72 o 
  -6  12   3       39.98       28.83      6.92 o 
  -5  12   3       20.32       10.64      5.54 o 
  -4  12   3       37.03       31.35      5.61 o 
  -3  12   3       68.72       70.83      7.19 o 
  -2  12   3       28.81       17.42      5.02 o 
  -1  12   3       31.45       19.57      6.87 o 
   0  12   3      203.89      210.23     12.04 o 
   1  12   3      139.36      134.65      9.88 o 
   2  12   3        6.99        3.41      4.93 o 
   3  12   3       65.31       65.11      7.68 o 
   4  12   3      141.62      186.83     11.88 o 
   5  12   3       38.33       24.39     14.06 o 
   6  12   3        0.55       -5.07     11.78 o 
  -7  13   3        7.05       17.44     12.43 o 
  -6  13   3       21.50        5.74      5.74 o 
  -5  13   3        0.19       -1.03      5.05 o 
  -4  13   3       26.15       39.47      6.49 o 
  -3  13   3       87.76       94.01     10.16 o 
  -2  13   3       64.15       69.07      7.38 o 
  -1  13   3        0.74        3.92      4.59 o 
   0  13   3        0.37        0.73      4.44 o 
   1  13   3      130.09      163.36     11.35 o 
   2  13   3       16.77       21.99      6.00 o 
   3  13   3       42.12       44.52      7.10 o 
   4  13   3       25.84       20.96      6.12 o 
   5  13   3       16.08       11.97     13.97 o 
  -5  14   3      169.27      160.71     12.77 o 
  -4  14   3      150.68      154.11     11.17 o 
  -3  14   3       38.39       49.89      7.29 o 
  -2  14   3       15.62       10.66      5.69 o 
  -1  14   3        5.47        4.31      5.22 o 
   0  14   3        6.79       -2.21      5.11 o 
   1  14   3      299.27      299.08     19.41 o 
   2  14   3       10.75       18.49      6.00 o 
   3  14   3        2.93        1.81      5.23 o 
  -3  15   3        0.71        2.96      5.50 o 
  -2  15   3        8.50        8.84      5.52 o 
  -1  15   3        4.54        3.50      6.25 o 
   0  15   3      111.24      123.87     10.96 o 
   1  15   3       83.96       97.07      9.61 o 
 -13   0   4      124.99      104.87     14.55 o 
 -12   0   4      434.71      386.39     24.63 o 
 -11   0   4      110.53      107.11     13.66 o 
 -10   0   4      183.25      216.15     18.50 o 
  -9   0   4      514.94      557.69     28.16 o 
  -8   0   4      198.67      204.57     16.32 o 
  -7   0   4       72.51       64.86      8.58 o 
  -6   0   4      470.99      555.16     18.81 o 
  -5   0   4        4.52        7.21      3.27 o 
  -4   0   4      118.28      130.35     11.36 o 
  -3   0   4     2141.76     2386.30     83.21 o 
  -2   0   4     1692.06     1571.96     55.09 o 
  -1   0   4      106.27      103.54      7.93 o 
   0   0   4      334.29      407.98     23.30 o 
   1   0   4     1054.36      888.26     41.88 o 
   2   0   4     2390.39     2140.67     60.49 o 
   3   0   4      384.92      352.88     29.83 o 
   4   0   4       52.15       43.69      4.94 o 
   5   0   4        0.47        3.84      2.82 o 
   6   0   4      490.54      504.31     20.53 o 
   7   0   4       51.06       49.31      8.98 o 
   8   0   4      135.24      139.69     15.48 o 
   9   0   4       18.70       13.32     11.51 o 
  10   0   4        0.01        6.94      8.28 o 
  11   0   4        5.01        1.09      8.73 o 
 -13   1   4       24.57       25.07      6.24 o 
 -12   1   4       21.03       27.10      6.32 o 
 -11   1   4       23.49       33.03      5.89 o 
 -10   1   4       11.13        6.68      4.09 o 
  -9   1   4      262.07      316.40     18.93 o 
  -8   1   4      329.53      365.90     15.48 o 
  -7   1   4      292.98      338.56     12.79 o 
  -6   1   4        5.96        5.82      1.95 o 
  -5   1   4      150.81      203.19      6.90 o 
  -4   1   4      158.19      171.42      9.43 o 
  -3   1   4     3721.76     4053.22    145.50 o 
  -2   1   4     3566.42     3468.63    104.89 o 
  -1   1   4     7224.17     6887.37    233.61 o 
   0   1   4     4684.15     4416.89    148.53 o 
   1   1   4      301.03      282.53      8.97 o 
   2   1   4      196.56      201.65      6.56 o 
   3   1   4     4926.97     4997.97     99.14 o 
   4   1   4      616.46      598.84     12.35 o 
   5   1   4      311.02      313.14      9.88 o 
   6   1   4       63.06       49.10      4.64 o 
   7   1   4       24.18       31.60      5.04 o 
   8   1   4       72.52       65.85      9.49 o 
   9   1   4       67.95       51.17      7.25 o 
  10   1   4       40.84       34.82     14.24 o 
  11   1   4        8.00        4.19      4.85 o 
 -13   2   4        0.28       -5.17      5.17 o 
 -12   2   4        1.36       -0.66      4.61 o 
 -11   2   4      116.93      110.81     10.20 o 
 -10   2   4      173.72      175.12     12.04 o 
  -9   2   4       79.52      103.63      9.70 o 
  -8   2   4        8.54       11.71      7.47 o 
  -7   2   4       32.09       31.63      4.20 o 
  -6   2   4     1336.95     1413.18     37.33 o 
  -5   2   4      274.73      333.24      8.76 o 
  -4   2   4      548.66      627.16     16.21 o 
  -3   2   4      306.68      333.58      9.75 o 
  -2   2   4      176.12      167.86      8.57 o 
  -1   2   4        1.15        0.42      1.43 o 
   0   2   4     3544.30     3557.59     86.22 o 
   1   2   4        1.38       -0.52      1.56 o 
   2   2   4      811.50      860.84     16.17 o 
   3   2   4     1971.87     1956.01     32.99 o 
   4   2   4     1492.47     1434.13     25.08 o 
   5   2   4      185.37      196.88      7.31 o 
   6   2   4        5.63        5.53      2.92 o 
   7   2   4       91.77       87.58      7.23 o 
   8   2   4       53.72       50.67      7.04 o 
   9   2   4       11.77       14.01      5.68 o 
  10   2   4        7.27        4.86      5.40 o 
 -13   3   4       99.02       94.80     10.48 o 
 -12   3   4       14.57       12.93      5.55 o 
 -11   3   4        7.95        6.80      4.89 o 
 -10   3   4      214.61      208.35     13.00 o 
  -9   3   4       66.00       70.97      7.47 o 
  -8   3   4        0.33        2.61      3.23 o 
  -7   3   4       19.29       14.97      5.85 o 
  -6   3   4      215.56      235.05      6.15 o 
  -5   3   4      386.42      430.34     10.71 o 
  -4   3   4     3235.50     3409.44     80.86 o 
  -3   3   4       21.84       27.95      2.23 o 
  -2   3   4      227.50      200.23      7.47 o 
  -1   3   4      462.03      446.87      9.46 o 
   0   3   4     2310.02     2217.54     44.44 o 
   1   3   4      501.61      563.26     11.85 o 
   2   3   4       49.39       76.62      3.55 o 
   3   3   4      381.68      369.33      7.96 o 
   4   3   4      116.58      115.32      4.40 o 
   5   3   4      159.09      176.37      7.79 o 
   6   3   4       18.02       20.20      3.76 o 
   7   3   4       96.42       99.66      7.96 o 
   8   3   4       75.78       61.63      7.68 o 
   9   3   4        0.24        2.67      4.83 o 
  10   3   4        2.86       -1.72      5.29 o 
 -12   4   4       21.27        6.35      7.24 o 
 -11   4   4        0.98        2.54      4.74 o 
 -10   4   4       64.25       59.66      7.34 o 
  -9   4   4        2.77       -3.53      3.99 o 
  -8   4   4      570.51      604.20     20.14 o 
  -7   4   4      220.27      227.76     10.28 o 
  -6   4   4       80.45       98.69      4.09 o 
  -5   4   4      421.79      507.04     15.48 o 
  -4   4   4      708.87      753.33     14.26 o 
  -3   4   4     2419.16     2668.41     46.10 o 
  -2   4   4      520.26      516.88     10.15 o 
  -1   4   4     4135.02     4089.77     74.90 o 
   0   4   4     3818.47     3891.26     59.43 o 
   1   4   4      173.54      185.41      5.36 o 
   2   4   4      813.04      796.12     16.50 o 
   3   4   4      245.28      278.00      7.17 o 
   4   4   4        1.68        2.28      2.03 o 
   5   4   4      206.85      213.06      8.45 o 
   6   4   4      208.35      226.66      9.21 o 
   7   4   4      954.80      953.06     31.06 o 
   8   4   4       39.49       30.85      6.27 o 
   9   4   4        2.60        6.51      5.43 o 
  10   4   4       23.47       21.05      8.27 o 
 -12   5   4        8.44       14.83      6.92 o 
 -11   5   4       79.32       75.05     12.15 o 
 -10   5   4       52.97       65.81      9.21 o 
  -9   5   4       21.62       12.45      5.81 o 
  -8   5   4        0.79        1.52      3.88 o 
  -7   5   4        8.82       19.22      3.24 o 
  -6   5   4        2.68       -1.41      1.57 o 
  -5   5   4      212.77      215.61      5.46 o 
  -4   5   4       53.55       62.19      3.49 o 
  -3   5   4      149.31      131.42      3.95 o 
  -2   5   4       42.69       44.12      2.66 o 
  -1   5   4        0.17        1.92      1.89 o 
   0   5   4        0.00        0.50      1.14 o 
   1   5   4       83.77       89.27      3.67 o 
   2   5   4        2.61       -0.12      1.77 o 
   3   5   4       23.74       22.39      2.82 o 
   4   5   4       25.85       25.72      3.12 o 
   5   5   4       40.35       47.19      4.96 o 
   6   5   4        9.98        5.01      3.03 o 
   7   5   4        1.72        6.70      3.86 o 
   8   5   4        4.88        5.88      4.83 o 
   9   5   4        0.62        3.72      6.10 o 
  10   5   4       14.38       12.62      7.54 o 
 -12   6   4       66.28       70.49     14.60 o 
 -11   6   4       11.13       12.68      6.84 o 
 -10   6   4        3.82        3.15      9.51 o 
  -9   6   4       63.88       47.39      8.18 o 
  -8   6   4      467.19      461.92     20.28 o 
  -7   6   4        5.50        3.62      3.37 o 
  -6   6   4       34.68       49.59      3.50 o 
  -5   6   4        3.49        4.48      1.91 o 
  -4   6   4       54.39       53.21      2.83 o 
  -3   6   4      968.72      954.27     17.10 o 
  -2   6   4      122.90      140.72      5.15 o 
  -1   6   4      395.16      402.46      8.54 o 
   0   6   4       73.80       78.84      3.63 o 
   1   6   4      363.10      348.54      7.61 o 
   2   6   4        4.56        4.63      2.33 o 
   3   6   4      853.04      776.22     15.95 o 
   4   6   4       89.21       92.06      6.12 o 
   5   6   4        1.58       -0.64      3.18 o 
   6   6   4      276.41      287.26     11.57 o 
   7   6   4      354.17      389.44     19.76 o 
   8   6   4       57.48       70.65     11.33 o 
   9   6   4        1.12       18.67      7.65 o 
  10   6   4        1.38       13.99      8.01 o 
 -11   7   4       27.83       29.21      9.53 o 
 -10   7   4       46.05       42.47     10.20 o 
  -9   7   4      289.09      306.12     20.71 o 
  -8   7   4      618.06      650.21     31.87 o 
  -7   7   4       24.49       15.08      6.21 o 
  -6   7   4      671.94      640.94     14.68 o 
  -5   7   4      345.31      342.54      8.63 o 
  -4   7   4      205.71      203.70      9.18 o 
  -3   7   4       67.11       66.97      3.74 o 
  -2   7   4       79.32       76.64      3.92 o 
  -1   7   4      188.25      166.42      5.52 o 
   0   7   4        8.97        6.50      2.10 o 
   1   7   4       56.67       61.59      4.96 o 
   2   7   4       43.51       53.01      3.94 o 
   3   7   4     2028.32     2005.92     34.14 o 
   4   7   4      555.21      565.93     12.86 o 
   5   7   4      122.23      132.94      8.26 o 
   6   7   4      325.39      356.27     22.04 o 
   7   7   4      449.39      451.11     18.14 o 
   8   7   4        1.36        6.05      5.95 o 
   9   7   4        5.90       18.17      8.52 o 
 -11   8   4       71.42       80.93     20.35 o 
 -10   8   4      188.94      173.64     18.39 o 
  -9   8   4       42.34       58.35     15.20 o 
  -8   8   4      189.15      192.53     17.14 o 
  -7   8   4        0.01        1.24      4.15 o 
  -6   8   4      294.61      298.09     10.41 o 
  -5   8   4       51.23       53.43      4.13 o 
  -4   8   4        0.73        2.19      2.27 o 
  -3   8   4       29.54       39.70      3.45 o 
  -2   8   4      322.90      326.96      8.97 o 
  -1   8   4       42.32       37.96      4.09 o 
   0   8   4        1.82        1.95      2.58 o 
   1   8   4        3.18        2.33      2.79 o 
   2   8   4        0.72        2.37      2.92 o 
   3   8   4      179.97      178.89      6.71 o 
   4   8   4       14.35       15.71      3.44 o 
   5   8   4        0.78       -0.23      5.43 o 
   6   8   4       53.71       47.69     10.97 o 
   7   8   4       14.47       18.05      8.23 o 
   8   8   4       35.01       37.37     14.54 o 
   9   8   4        9.50       25.14     14.83 o 
 -10   9   4       27.77       32.23     14.65 o 
  -9   9   4       30.49       17.88     11.73 o 
  -8   9   4       65.76       59.74     10.33 o 
  -7   9   4       37.25       44.42      6.66 o 
  -6   9   4        5.54        3.59      3.24 o 
  -5   9   4      142.31      153.63      7.89 o 
  -4   9   4      486.67      386.48     19.50 o 
  -3   9   4       68.13       51.84      5.63 o 
  -2   9   4       98.79       86.37      6.94 o 
  -1   9   4      607.40      528.29     17.19 o 
   0   9   4     3676.39     3533.37     85.23 o 
   1   9   4      268.50      270.65     12.14 o 
   2   9   4       80.20       97.30      7.83 o 
   3   9   4      124.85      141.47      9.10 o 
   4   9   4       57.45       66.08      7.80 o 
   5   9   4       42.05       37.36      8.74 o 
   6   9   4       96.08      103.28     13.25 o 
   7   9   4       21.55       19.04     22.25 o 
   8   9   4       20.61       22.29     13.56 o 
 -10  10   4        2.91       -0.22     11.41 o 
  -9  10   4        4.12        7.55     11.54 o 
  -8  10   4        1.28        4.84      7.06 o 
  -7  10   4       93.97       91.62     10.71 o 
  -6  10   4       40.58       34.73      5.79 o 
  -5  10   4      122.62      104.40      7.71 o 
  -4  10   4       20.79       18.11      4.50 o 
  -3  10   4       17.81        7.31      3.87 o 
  -2  10   4       78.72       53.57      6.00 o 
  -1  10   4       41.07       39.62      5.40 o 
   0  10   4      194.19      188.26     10.62 o 
   1  10   4        1.42       -3.09      3.87 o 
   2  10   4        3.99       -2.48      3.99 o 
   3  10   4      410.57      399.92     15.54 o 
   4  10   4       36.57       39.06      6.91 o 
   5  10   4        0.00        1.62     12.65 o 
   6  10   4        9.20       12.80     13.76 o 
   7  10   4        2.70       11.50     14.75 o 
  -8  11   4        3.18        7.61     11.74 o 
  -7  11   4        5.99       19.09     10.91 o 
  -6  11   4       54.28       54.75      7.52 o 
  -5  11   4       50.40       49.51      5.97 o 
  -4  11   4        6.77        9.12      4.27 o 
  -3  11   4       18.55       17.94      5.15 o 
  -2  11   4        1.90       -3.55      3.55 o 
  -1  11   4      159.84      179.84     10.83 o 
   0  11   4        3.42        5.55      4.25 o 
   1  11   4       41.98       42.95      7.43 o 
   2  11   4        2.54       -0.39      4.02 o 
   3  11   4       21.29       28.46      6.94 o 
   4  11   4       12.27       14.09      6.56 o 
   5  11   4        5.78       11.31     13.24 o 
   6  11   4      126.68      129.87     22.74 o 
   7  11   4        2.93      -13.05     13.05 o 
  -8  12   4       72.41       67.37     16.34 o 
  -7  12   4        0.02        7.99     10.83 o 
  -6  12   4        0.23        1.34      5.13 o 
  -5  12   4        0.02        3.97      7.20 o 
  -4  12   4       75.83       75.01      8.38 o 
  -3  12   4       16.10       17.27      5.02 o 
  -2  12   4        0.79        4.30      4.86 o 
  -1  12   4        0.00        6.25      4.46 o 
   0  12   4       81.32       79.17      8.03 o 
   1  12   4        0.44       -1.09      4.50 o 
   2  12   4       79.00       84.50      8.37 o 
   3  12   4      181.10      193.30     12.28 o 
   4  12   4       25.47       31.64      7.40 o 
   5  12   4        7.87       -6.13     12.39 o 
   6  12   4        6.95       -7.82     12.14 o 
  -7  13   4       39.59       51.83     15.28 o 
  -6  13   4        3.10       16.23      6.23 o 
  -5  13   4        7.03        1.87      5.21 o 
  -4  13   4        0.96        1.17      4.80 o 
  -3  13   4       24.70       12.29      5.29 o 
  -2  13   4        7.82        4.27      6.28 o 
  -1  13   4        0.00        1.99      4.91 o 
   0  13   4        2.73        1.63      4.83 o 
   1  13   4       54.97       60.13      7.77 o 
   2  13   4       43.18       47.20      7.27 o 
   3  13   4       11.64        5.37      5.42 o 
   4  13   4       57.91       51.21     10.96 o 
   5  13   4        7.51       10.91     13.87 o 
  -5  14   4      288.30      309.80     16.91 o 
  -4  14   4       31.34       20.27      6.12 o 
  -3  14   4       84.53       81.80      8.70 o 
  -2  14   4        0.02       -3.11      6.86 o 
  -1  14   4       85.04       98.83     10.90 o 
   0  14   4       11.16       13.11      8.51 o 
   1  14   4        8.11        9.21      5.70 o 
   2  14   4        4.47       -4.85      4.85 o 
   3  14   4        3.92       -4.47      5.14 o 
  -2  15   4        0.32       -1.98      5.08 o 
  -1  15   4        0.24       -4.56      4.56 o 
   0  15   4        8.39        6.17      5.65 o 
 -13   1   5       21.19       19.71      6.88 o 
 -12   1   5        0.12       -3.08      3.83 o 
 -11   1   5       50.04       53.65      8.06 o 
 -10   1   5      485.63      478.09     18.47 o 
  -9   1   5      972.51     1071.30     32.23 o 
  -8   1   5       14.14        4.43      3.81 o 
  -7   1   5       69.34       69.00      5.74 o 
  -6   1   5      109.19      145.08      6.20 o 
  -5   1   5      640.14      803.03     22.43 o 
  -4   1   5        2.20       -0.87      1.63 o 
  -3   1   5       86.88      102.10      4.78 o 
  -2   1   5     5759.14     5454.28    160.08 o 
  -1   1   5        2.20        5.08      2.27 o 
   0   1   5      513.97      486.28     19.41 o 
   1   1   5     2134.56     2023.45     50.13 o 
   2   1   5      811.11      769.27     18.76 o 
   3   1   5     1334.06     1313.22     26.31 o 
   4   1   5       30.75       32.07      2.53 o 
   5   1   5      102.70      104.57      5.69 o 
   6   1   5       31.81       33.08      4.17 o 
   7   1   5      195.30      180.14     11.01 o 
   8   1   5       40.30       36.07      6.78 o 
   9   1   5        7.81       -0.35      6.01 o 
  10   1   5       62.31       49.06      9.70 o 
 -13   2   5        0.05        0.01      5.19 o 
 -12   2   5      185.19      191.73     13.60 o 
 -11   2   5      117.25      122.40     10.12 o 
 -10   2   5      640.09      633.35     22.52 o 
  -9   2   5       25.36       35.62      5.62 o 
  -8   2   5       18.62       18.05      3.89 o 
  -7   2   5        7.69        1.30      2.89 o 
  -6   2   5     2676.23     2820.35     70.79 o 
  -5   2   5        0.49       -1.46      1.46 o 
  -4   2   5     1408.90     1577.91     52.29 o 
  -3   2   5       24.10       19.53      2.18 o 
  -2   2   5      670.11      619.99     15.90 o 
  -1   2   5       87.63       90.54      4.76 o 
   0   2   5       50.14       47.92      4.91 o 
   1   2   5      406.06      441.87     11.55 o 
   2   2   5      878.40      945.60     19.10 o 
   3   2   5     1629.25     1537.54     26.57 o 
   4   2   5      864.07      784.04     14.99 o 
   5   2   5      239.60      236.48      8.00 o 
   6   2   5       57.67       58.43      4.67 o 
   7   2   5       62.98       59.04      6.92 o 
   8   2   5       19.52       17.16      6.39 o 
   9   2   5       62.57       64.80      8.32 o 
  10   2   5       11.17       11.46      5.55 o 
 -13   3   5       33.15       35.41      7.65 o 
 -12   3   5        1.38        0.80      4.75 o 
 -11   3   5       12.27       15.24      5.18 o 
 -10   3   5        5.63       -1.10      3.97 o 
  -9   3   5       63.20       75.68      9.93 o 
  -8   3   5       10.23        3.00      3.54 o 
  -7   3   5       11.12       11.08      3.11 o 
  -6   3   5      199.61      226.19      6.49 o 
  -5   3   5      834.65      838.08     27.13 o 
  -4   3   5      251.47      287.53      8.56 o 
  -3   3   5       18.87       29.32      2.67 o 
  -2   3   5       51.43       65.22      3.22 o 
  -1   3   5      129.81      122.50      7.31 o 
   0   3   5      433.21      429.17     11.33 o 
   1   3   5      838.87      821.56     16.72 o 
   2   3   5      490.26      453.07     10.39 o 
   3   3   5        5.32        4.52      1.88 o 
   4   3   5       17.78       10.30      2.12 o 
   5   3   5      118.62      108.00      5.86 o 
   6   3   5       19.01       19.20      3.94 o 
   7   3   5       92.44      108.62     11.24 o 
   8   3   5       34.09       24.37      6.07 o 
   9   3   5       30.52       25.05      9.04 o 
  10   3   5       57.60       53.95      8.30 o 
 -13   4   5       13.75        8.65      7.61 o 
 -12   4   5        0.06       -1.52      5.98 o 
 -11   4   5        2.71       10.06      4.92 o 
 -10   4   5       28.48       22.15      7.32 o 
  -9   4   5       59.55       57.18      6.42 o 
  -8   4   5      254.68      284.15     16.27 o 
  -7   4   5       72.11       76.76      5.12 o 
  -6   4   5       59.11       63.81      3.35 o 
  -5   4   5      186.71      206.19      6.15 o 
  -4   4   5      615.45      634.18     13.67 o 
  -3   4   5      567.21      617.31     17.67 o 
  -2   4   5        0.14        0.19      1.15 o 
  -1   4   5      367.76      341.54      8.57 o 
   0   4   5       44.37       54.70      4.72 o 
   1   4   5      396.93      447.18     10.15 o 
   2   4   5        9.22       12.07      2.13 o 
   3   4   5      706.25      716.89     15.68 o 
   4   4   5        9.42       15.74      2.63 o 
   5   4   5        1.46        2.57      2.82 o 
   6   4   5      479.92      493.87     14.53 o 
   7   4   5      147.16      135.09      9.33 o 
   8   4   5       71.56       56.59      9.26 o 
   9   4   5       24.98       21.65      7.82 o 
  10   4   5       13.38       13.12      6.14 o 
 -12   5   5       48.40       59.45      9.87 o 
 -11   5   5        8.38       12.26      6.02 o 
 -10   5   5       40.31       36.97      7.79 o 
  -9   5   5      270.94      254.95     16.62 o 
  -8   5   5        0.13       -5.29      5.54 o 
  -7   5   5       24.27       21.32      3.06 o 
  -6   5   5       15.20       14.01      2.53 o 
  -5   5   5       19.05       15.49      1.91 o 
  -4   5   5       89.11       97.61      3.32 o 
  -3   5   5       16.21       24.30      2.85 o 
  -2   5   5      201.78      216.32      6.70 o 
  -1   5   5       76.30      102.28      3.14 o 
   0   5   5      106.36       97.48      3.56 o 
   1   5   5       25.75       25.40      2.43 o 
   2   5   5       84.34       94.98      4.51 o 
   3   5   5       51.08       59.94      4.30 o 
   4   5   5       44.84       54.07      4.54 o 
   5   5   5        0.18       -0.86      3.28 o 
   6   5   5      152.36      158.52      8.51 o 
   7   5   5      138.88      136.96      9.39 o 
   8   5   5       23.43       25.39      6.40 o 
   9   5   5        2.53       -2.18      6.23 o 
 -12   6   5       13.28       11.86     13.59 o 
 -11   6   5        8.98       -6.80      7.56 o 
 -10   6   5       50.08       39.09      7.85 o 
  -9   6   5       25.07       30.65      9.34 o 
  -8   6   5        3.54        2.47      4.67 o 
  -7   6   5      312.76      284.40     11.57 o 
  -6   6   5      589.37      588.87     14.63 o 
  -5   6   5       65.73       49.25      3.08 o 
  -4   6   5      112.39       90.16      3.99 o 
  -3   6   5       18.17       26.98      2.79 o 
  -2   6   5       58.78       55.33      3.31 o 
  -1   6   5      302.24      316.19      9.68 o 
   0   6   5      345.60      376.24      9.48 o 
   1   6   5        9.80        7.18      1.86 o 
   2   6   5      134.13      133.57      6.14 o 
   3   6   5        0.00       -1.18      2.36 o 
   4   6   5      197.22      186.84      7.83 o 
   5   6   5      454.85      435.61     14.41 o 
   6   6   5      270.92      282.18     13.58 o 
   7   6   5       67.15       62.25      7.80 o 
   8   6   5       67.24       75.55     10.73 o 
   9   6   5       16.42       17.34     12.93 o 
 -12   7   5       30.34       43.20     11.56 o 
 -11   7   5        7.27        6.26      8.43 o 
 -10   7   5       18.03       30.13      9.16 o 
  -9   7   5      308.23      327.93     21.47 o 
  -8   7   5       11.86        6.40      6.59 o 
  -7   7   5       13.05        4.11      3.70 o 
  -6   7   5      629.93      673.21     15.28 o 
  -5   7   5       75.76       46.55      3.54 o 
  -4   7   5        8.54        8.67      2.36 o 
  -3   7   5      199.55      169.36      6.83 o 
  -2   7   5      251.92      225.29      7.02 o 
  -1   7   5     1063.78     1012.42     20.87 o 
   0   7   5        6.72        4.80      2.21 o 
   1   7   5       31.48       26.56      3.00 o 
   2   7   5      412.41      386.38     12.21 o 
   3   7   5       81.77       74.85      5.68 o 
   4   7   5        0.73        2.39      3.55 o 
   5   7   5        3.55        2.35      3.92 o 
   6   7   5        5.54        6.86      4.81 o 
   7   7   5        0.27        2.70      5.47 o 
   8   7   5        3.29        7.19     10.65 o 
   9   7   5       90.85       90.57     20.20 o 
 -11   8   5       63.25       83.25     14.27 o 
 -10   8   5        1.03        6.57      7.44 o 
  -9   8   5       65.18       53.48     10.37 o 
  -8   8   5       43.87       79.64     18.20 o 
  -7   8   5        1.07       -3.18      3.18 o 
  -6   8   5       25.48       28.64      3.95 o 
  -5   8   5       15.94       26.31      4.69 o 
  -4   8   5      106.13       91.76      5.83 o 
  -3   8   5       85.96       82.98      5.03 o 
  -2   8   5       30.90       27.05      3.38 o 
  -1   8   5        8.82       11.69      3.48 o 
   0   8   5       26.95       24.26      4.61 o 
   1   8   5     1122.18     1118.75     30.77 o 
   2   8   5      178.64      176.70      8.80 o 
   3   8   5       73.51       71.52      5.31 o 
   4   8   5       17.74       23.02      3.84 o 
   5   8   5      116.27      136.88      9.81 o 
   6   8   5       85.11       87.09      9.04 o 
   7   8   5       12.58        8.41      5.86 o 
   8   8   5        8.99       16.68     12.13 o 
 -11   9   5        8.55       25.93     14.36 o 
 -10   9   5       71.61       72.99     18.23 o 
  -9   9   5        0.63       -6.78      6.78 o 
  -8   9   5       92.30       87.05     11.55 o 
  -7   9   5       19.56       15.86      5.03 o 
  -6   9   5        0.07        4.87      3.39 o 
  -5   9   5       66.87       73.25      9.11 o 
  -4   9   5       41.08       36.49      5.03 o 
  -3   9   5      207.70      171.95      9.62 o 
  -2   9   5       88.35      110.14      8.49 o 
  -1   9   5       88.50       93.88      7.70 o 
   0   9   5       70.54       69.06      6.58 o 
   1   9   5      347.69      355.87     14.02 o 
   2   9   5      392.52      416.08     15.35 o 
   3   9   5        6.01       -3.41      4.82 o 
   4   9   5        0.23        0.56      6.45 o 
   5   9   5        2.63       -5.53      5.53 o 
   6   9   5       47.54       41.96     10.01 o 
   7   9   5      108.71       94.80     13.79 o 
   8   9   5        5.35       17.22     13.34 o 
 -10  10   5        4.57       -9.55      9.55 o 
  -9  10   5        2.96       14.02     10.89 o 
  -8  10   5       28.76       19.46     18.31 o 
  -7  10   5        8.28        3.90      5.58 o 
  -6  10   5        0.15        1.43      4.94 o 
  -5  10   5       27.23       33.52      5.33 o 
  -4  10   5       65.93       71.76      6.74 o 
  -3  10   5       93.20       97.98      7.67 o 
  -2  10   5      529.19      471.00     16.64 o 
  -1  10   5      108.08       99.13     12.01 o 
   0  10   5       55.07       51.13      6.44 o 
   1  10   5      308.42      297.71     13.22 o 
   2  10   5      355.96      360.86     14.67 o 
   3  10   5        6.85       -0.21      4.93 o 
   4  10   5        6.11       -3.36      4.97 o 
   5  10   5       49.03       43.36     16.37 o 
   6  10   5        1.40        4.47     12.62 o 
   7  10   5       51.56       52.39     17.16 o 
  -8  11   5        0.38       -8.43      9.62 o 
  -7  11   5        2.21       -6.62      6.62 o 
  -6  11   5        0.05       -4.68      6.73 o 
  -5  11   5       32.70       30.99      5.68 o 
  -4  11   5        0.96       -3.75      3.75 o 
  -3  11   5        0.72        1.17      3.74 o 
  -2  11   5        9.94       12.00      4.55 o 
  -1  11   5        5.70        6.06      4.28 o 
   0  11   5       85.54       81.73      7.86 o 
   1  11   5        0.05        0.53      4.91 o 
   2  11   5       11.08       14.43      5.41 o 
   3  11   5        0.97        8.64      5.70 o 
   4  11   5        2.70        2.46      5.70 o 
   5  11   5       14.02       -1.81     13.42 o 
   6  11   5       36.44       42.14     16.61 o 
  -8  12   5       19.06       30.00     13.37 o 
  -7  12   5       92.48       82.27     11.10 o 
  -6  12   5      202.16      200.67     13.95 o 
  -5  12   5      194.48      177.30     14.74 o 
  -4  12   5        0.44       -0.75      4.33 o 
  -3  12   5        0.17        4.02      4.49 o 
  -2  12   5       22.09       22.27      5.67 o 
  -1  12   5       34.76       27.62      5.94 o 
   0  12   5      125.46      126.48      9.87 o 
   1  12   5       54.17       73.95      8.03 o 
   2  12   5      108.37      119.32     13.09 o 
   3  12   5        0.06       -5.33      5.33 o 
   4  12   5      160.86      174.10     13.77 o 
   5  12   5        1.04        6.89     14.34 o 
  -7  13   5      112.26      110.94     13.35 o 
  -6  13   5      245.48      244.81     15.45 o 
  -5  13   5       30.18       15.44      6.20 o 
  -4  13   5       15.90       13.80      5.62 o 
  -3  13   5       88.08       98.62      9.55 o 
  -2  13   5      187.06      161.12     11.33 o 
  -1  13   5       14.11       16.63      5.78 o 
   0  13   5        4.54       -2.70      4.70 o 
   1  13   5       14.75       18.69      6.15 o 
   2  13   5       32.70       34.62     11.30 o 
   3  13   5        2.51       11.64      6.81 o 
   4  13   5        1.83        3.95      7.81 o 
  -5  14   5        7.47        6.90      8.14 o 
  -4  14   5       46.21       45.70      7.29 o 
  -3  14   5       30.25       32.01      6.73 o 
  -2  14   5       22.37       19.28     11.36 o 
  -1  14   5       84.60       64.35      8.35 o 
   0  14   5        1.88        1.63      5.63 o 
   1  14   5      134.28      149.43     11.62 o 
   2  14   5        5.80        0.32      6.43 o 
  -2  15   5       34.06       24.66      7.70 o 
  -1  15   5        0.40        7.49      5.72 o 
 -13   0   6       95.73       71.93     12.83 o 
 -12   0   6       85.06       60.12     11.65 o 
 -11   0   6       97.08       74.83     12.02 o 
 -10   0   6        5.35        9.16      7.82 o 
  -9   0   6        1.92        3.20      7.38 o 
  -8   0   6        1.39       -1.11      3.96 o 
  -7   0   6      314.40      326.15     18.12 o 
  -6   0   6       92.58      133.27     17.97 o 
  -5   0   6      416.57      457.75     20.33 o 
  -4   0   6      554.43      611.53     24.56 o 
  -3   0   6      603.03      467.19     27.30 o 
  -2   0   6     2834.31     2435.54     84.86 o 
  -1   0   6      599.74      603.83     39.33 o 
   0   0   6       63.86       42.65      5.09 o 
   1   0   6       73.22       72.95      6.64 o 
   2   0   6      539.43      453.52     15.84 o 
   3   0   6       72.69       68.21      5.43 o 
   4   0   6       27.06       34.42      8.10 o 
   5   0   6      525.20      479.89     35.32 o 
   6   0   6      159.83      172.82     15.08 o 
   7   0   6       29.33       10.01      7.62 o 
   8   0   6      194.71      199.27     19.25 o 
   9   0   6      183.12      161.51     23.67 o 
  10   0   6        1.64        4.93      8.28 o 
 -13   1   6       47.14       39.08      7.69 o 
 -12   1   6       63.81       53.98      7.93 o 
 -11   1   6      145.00      152.23     11.22 o 
 -10   1   6      179.60      174.93     11.57 o 
  -9   1   6       43.78       47.33      6.03 o 
  -8   1   6      588.50      609.64     20.05 o 
  -7   1   6      382.55      446.48     15.98 o 
  -6   1   6        4.34        6.84      4.25 o 
  -5   1   6      229.24      257.38      9.44 o 
  -4   1   6     2866.41     2953.38    125.80 o 
  -3   1   6     1200.90     1168.93     32.60 o 
  -2   1   6       22.38       22.41      2.21 o 
  -1   1   6      934.40      906.04     27.25 o 
   0   1   6      586.65      512.00     16.92 o 
   1   1   6       23.47       35.31      3.58 o 
   2   1   6        2.93        3.74      2.07 o 
   3   1   6       97.72       87.33      4.64 o 
   4   1   6      380.89      356.53      9.02 o 
   5   1   6        2.32        0.53      2.75 o 
   6   1   6       65.56       65.81      5.77 o 
   7   1   6        0.06        2.69      3.33 o 
   8   1   6       50.87       58.97      7.68 o 
   9   1   6        9.63       10.59      7.27 o 
  10   1   6        0.09        3.16      6.46 o 
 -13   2   6        2.99        2.78      5.32 o 
 -12   2   6        0.47       -4.32      4.32 o 
 -11   2   6      502.06      505.99     19.91 o 
 -10   2   6        0.02        0.47      3.62 o 
  -9   2   6        0.01       -2.62      3.58 o 
  -8   2   6       22.08       21.21      5.85 o 
  -7   2   6      775.30      747.04     32.76 o 
  -6   2   6      197.95      232.09      9.58 o 
  -5   2   6       70.06       82.84      7.05 o 
  -4   2   6     1272.30     1321.40     63.72 o 
  -3   2   6       25.51       12.10      2.09 o 
  -2   2   6        0.01       -0.02      1.44 o 
  -1   2   6      425.56      451.99     13.07 o 
   0   2   6     1012.82     1017.87     30.84 o 
   1   2   6     3501.70     3478.21     84.85 o 
   2   2   6     1132.31     1086.87     23.71 o 
   3   2   6      132.31      127.73      6.77 o 
   4   2   6       24.28       21.95      2.89 o 
   5   2   6     1444.22     1422.11     29.73 o 
   6   2   6       59.63       53.60      5.10 o 
   7   2   6       11.06       14.14      4.08 o 
   8   2   6       13.63       14.51      5.15 o 
   9   2   6       26.27       12.95      5.79 o 
  10   2   6        0.75       11.13      6.96 o 
 -13   3   6        2.86        1.13      4.56 o 
 -12   3   6       23.31       17.18      5.31 o 
 -11   3   6        5.25        1.59      4.08 o 
 -10   3   6      750.48      791.86     26.10 o 
  -9   3   6      791.21      822.48     26.03 o 
  -8   3   6       22.71       32.60      4.83 o 
  -7   3   6        1.46        0.31      2.06 o 
  -6   3   6     1218.71     1303.81     26.41 o 
  -5   3   6     6620.82     7123.10    158.29 o 
  -4   3   6     1472.99     1554.25     45.68 o 
  -3   3   6      491.14      486.53     16.64 o 
  -2   3   6        4.91        2.38      1.47 o 
  -1   3   6     1061.58      995.23     23.29 o 
   0   3   6     1248.55     1195.68     31.00 o 
   1   3   6      614.59      589.08     13.83 o 
   2   3   6      597.02      590.17     13.14 o 
   3   3   6        5.12        7.46      2.55 o 
   4   3   6        0.19       -1.40      2.08 o 
   5   3   6     1477.07     1353.02     28.54 o 
   6   3   6       48.50       46.03      5.14 o 
   7   3   6        0.09        5.76      3.95 o 
   8   3   6        5.91        9.55      4.67 o 
   9   3   6      189.93      217.32     18.32 o 
 -13   4   6        0.12        2.18      7.56 o 
 -12   4   6       74.79       74.13     11.05 o 
 -11   4   6      131.55      131.13     10.83 o 
 -10   4   6        6.86        3.49      4.21 o 
  -9   4   6      161.68      182.57     10.46 o 
  -8   4   6       15.90       12.16      4.81 o 
  -7   4   6       31.22       35.07      3.22 o 
  -6   4   6       81.95       90.67      4.43 o 
  -5   4   6      211.95      225.26      5.94 o 
  -4   4   6      155.39      167.15      7.58 o 
  -3   4   6     1505.18     1452.46     30.09 o 
  -2   4   6      809.80      863.18     17.31 o 
  -1   4   6      965.43      935.09     20.32 o 
   0   4   6      441.82      433.57     10.77 o 
   1   4   6      521.70      553.55     12.32 o 
   2   4   6      133.57      131.10      5.19 o 
   3   4   6        2.37        0.69      2.12 o 
   4   4   6        4.89        1.59      2.46 o 
   5   4   6        3.42        0.88      2.99 o 
   6   4   6       79.61       75.92      7.07 o 
   7   4   6        0.05        2.24      3.87 o 
   8   4   6        0.01       -2.34      4.20 o 
   9   4   6       88.34       79.10      9.57 o 
 -12   5   6      138.43      136.52     13.92 o 
 -11   5   6        6.87       11.01     10.00 o 
 -10   5   6       66.98       68.57      9.18 o 
  -9   5   6        6.25        3.16      4.85 o 
  -8   5   6      375.75      395.88     29.07 o 
  -7   5   6       61.08       65.90      4.42 o 
  -6   5   6      157.97      190.21      6.12 o 
  -5   5   6       60.34       62.82      3.33 o 
  -4   5   6       23.17       30.65      2.28 o 
  -3   5   6      409.90      381.90      8.90 o 
  -2   5   6     1764.46     1805.96     34.28 o 
  -1   5   6       29.00       35.59      2.88 o 
   0   5   6       20.72       25.08      2.36 o 
   1   5   6       65.12       69.21      3.79 o 
   2   5   6      484.24      433.56     10.67 o 
   3   5   6       16.37       12.58      2.72 o 
   4   5   6       10.26       16.12      3.36 o 
   5   5   6       79.40       84.86      8.21 o 
   6   5   6       28.59       28.49      8.67 o 
   7   5   6       39.91       29.69      6.50 o 
   8   5   6      172.96      194.72     14.18 o 
   9   5   6       87.49       92.32     12.70 o 
 -12   6   6        3.30       -6.55     10.37 o 
 -11   6   6       45.80       35.81     10.14 o 
 -10   6   6        4.91        3.41     13.42 o 
  -9   6   6       56.81       48.52      7.65 o 
  -8   6   6      248.95      260.33     13.88 o 
  -7   6   6       13.05       23.13      3.72 o 
  -6   6   6      399.14      438.51     11.65 o 
  -5   6   6       66.64       51.81      3.83 o 
  -4   6   6      746.22      732.26     15.84 o 
  -3   6   6       31.16       32.91      3.18 o 
  -2   6   6      148.78      146.48      5.10 o 
  -1   6   6       78.82       75.56      5.12 o 
   0   6   6      192.23      192.49      7.04 o 
   1   6   6      111.32      106.48      4.66 o 
   2   6   6       12.79        9.43      3.74 o 
   3   6   6      271.34      249.60      9.60 o 
   4   6   6      348.30      326.65     11.73 o 
   5   6   6      638.50      647.90     19.43 o 
   6   6   6       36.94       35.01      5.57 o 
   7   6   6        8.54       11.28      5.40 o 
   8   6   6      232.22      256.29     18.89 o 
   9   6   6       24.31       10.03     13.10 o 
 -12   7   6       37.24       32.70     26.47 o 
 -11   7   6       23.57       18.72      9.13 o 
 -10   7   6       15.04        7.91      7.18 o 
  -9   7   6        0.21       -0.36      5.98 o 
  -8   7   6      390.23      367.38     42.22 o 
  -7   7   6      927.77      915.42     26.21 o 
  -6   7   6     1243.37     1075.83     26.51 o 
  -5   7   6       19.45       13.00      2.63 o 
  -4   7   6     1312.91     1239.69     25.16 o 
  -3   7   6      161.66      170.65      6.38 o 
  -2   7   6      291.85      266.42      7.96 o 
  -1   7   6     1092.25     1050.93     23.62 o 
   0   7   6       41.60       39.75      4.46 o 
   1   7   6      705.23      711.91     18.73 o 
   2   7   6      163.63      168.16     12.16 o 
   3   7   6      185.30      186.49     11.89 o 
   4   7   6       26.35       20.82      5.74 o 
   5   7   6      102.68       92.69      8.80 o 
   6   7   6      234.27      237.95     13.91 o 
   7   7   6       20.77       11.63      6.73 o 
   8   7   6        2.44        7.66     14.61 o 
 -11   8   6       29.10       34.97     11.75 o 
 -10   8   6      202.85      208.59     20.04 o 
  -9   8   6       79.89      101.85     13.32 o 
  -8   8   6        5.92        7.39      4.89 o 
  -7   8   6        6.97        5.49      6.24 o 
  -6   8   6       45.89       41.09      4.47 o 
  -5   8   6      300.44      264.80      8.85 o 
  -4   8   6      238.52      229.60      8.17 o 
  -3   8   6      245.23      240.58      8.39 o 
  -2   8   6      111.74      100.32      6.08 o 
  -1   8   6      978.99      939.54     26.60 o 
   0   8   6     1205.44     1253.85     33.86 o 
   1   8   6     1724.14     1628.61     49.57 o 
   2   8   6        4.47        2.66      4.33 o 
   3   8   6        4.27        2.67      2.96 o 
   4   8   6       81.05       92.11      6.27 o 
   5   8   6      726.42      741.91     24.37 o 
   6   8   6        6.20        8.39      5.62 o 
   7   8   6        1.97        0.75      5.59 o 
   8   8   6       41.59       35.02     15.77 o 
 -11   9   6      312.54      393.64     41.95 o 
 -10   9   6      167.76      191.96     19.23 o 
  -9   9   6        3.67        3.64      7.01 o 
  -8   9   6        3.44       -0.88      4.81 o 
  -7   9   6        0.79        3.35      3.72 o 
  -6   9   6       75.64       84.86      6.24 o 
  -5   9   6      181.08      183.49      7.80 o 
  -4   9   6       51.75       40.71      4.76 o 
  -3   9   6      193.81      131.08     10.01 o 
  -2   9   6      403.34      361.13     14.93 o 
  -1   9   6      195.54      184.66     10.26 o 
   0   9   6       30.06       17.67      4.76 o 
   1   9   6      461.82      405.90     17.80 o 
   2   9   6       85.40       87.05      8.97 o 
   3   9   6        3.45        0.78      5.00 o 
   4   9   6      166.14      165.15     12.21 o 
   5   9   6       12.26       35.27     15.02 o 
   6   9   6       35.21       25.65     14.55 o 
   7   9   6        1.53       -2.19     10.29 o 
 -10  10   6       73.00       70.08     18.74 o 
  -9  10   6        1.92       -0.62      9.90 o 
  -8  10   6       26.39       15.32      7.36 o 
  -7  10   6       12.62        8.32      5.82 o 
  -6  10   6       14.00       17.70      5.50 o 
  -5  10   6       10.92        6.17      4.05 o 
  -4  10   6      131.42      125.46     12.74 o 
  -3  10   6       66.69       73.14      7.05 o 
  -2  10   6      103.77      124.07      9.01 o 
  -1  10   6        2.02        1.77      4.14 o 
   0  10   6      176.47      202.00     11.65 o 
   1  10   6      862.39      879.62     26.87 o 
   2  10   6      162.87      192.13     13.52 o 
   3  10   6        0.50       -2.61      4.78 o 
   4  10   6       22.46       27.90      7.51 o 
   5  10   6        0.57       -5.90     12.19 o 
   6  10   6        0.01       16.92     14.24 o 
  -8  11   6       34.37       30.00     12.88 o 
  -7  11   6        1.43       -5.20      5.20 o 
  -6  11   6       54.17       48.53      7.24 o 
  -5  11   6        0.01       -3.88      3.88 o 
  -4  11   6       21.80       20.32      5.18 o 
  -3  11   6      111.40      122.91      9.10 o 
  -2  11   6       42.53       47.42      7.46 o 
  -1  11   6        8.12       14.02      4.90 o 
   0  11   6        5.45        7.70      4.70 o 
   1  11   6       21.58       22.67      5.82 o 
   2  11   6      293.62      306.58     17.24 o 
   3  11   6       26.12       27.14      9.69 o 
   4  11   6      188.41      238.87     19.47 o 
   5  11   6       36.14       50.23     17.36 o 
   6  11   6       22.99       19.77     16.11 o 
  -8  12   6       24.30        6.97     12.06 o 
  -7  12   6      420.69      456.41     23.58 o 
  -6  12   6        3.37        3.51     10.69 o 
  -5  12   6        0.10       -4.52      4.52 o 
  -4  12   6        4.51       11.94      5.15 o 
  -3  12   6      134.03      146.38     10.29 o 
  -2  12   6        3.11        9.78      4.79 o 
  -1  12   6       32.12       35.99      8.74 o 
   0  12   6       57.25       65.84      7.96 o 
   1  12   6        1.92        4.94      5.94 o 
   2  12   6       81.46       95.34     17.35 o 
   3  12   6       54.42       67.70      9.55 o 
   4  12   6        8.35       -1.98      7.03 o 
   5  12   6       18.00       23.99     15.92 o 
  -7  13   6        2.53       -1.77      6.58 o 
  -6  13   6      144.22      134.27     11.62 o 
  -5  13   6      117.30      107.74     10.56 o 
  -4  13   6       45.98       54.93      7.52 o 
  -3  13   6       48.37       65.71      8.02 o 
  -2  13   6        5.83        1.17      4.92 o 
  -1  13   6       81.41       96.77     11.31 o 
   0  13   6        2.38        8.05      5.49 o 
   1  13   6       84.32      113.37     11.95 o 
   2  13   6       32.69       37.68      9.63 o 
   3  13   6       10.98       13.80      6.76 o 
   4  13   6        1.32        6.15      7.58 o 
  -5  14   6        9.92        1.85      5.63 o 
  -4  14   6      146.04      142.66     11.10 o 
  -3  14   6      234.00      264.55     18.69 o 
  -2  14   6        0.08       -2.60      5.24 o 
  -1  14   6        8.74       11.45      7.03 o 
   0  14   6       17.92       13.81      6.96 o 
   1  14   6        0.63        3.39      7.00 o 
   2  14   6        0.22        2.05      6.21 o 
 -13   1   7       36.92       30.27      7.81 o 
 -12   1   7       27.22       19.67      5.17 o 
 -11   1   7      226.43      233.24     16.04 o 
 -10   1   7       17.60       16.90      7.57 o 
  -9   1   7      345.47      384.24     20.58 o 
  -8   1   7       85.92       75.89     10.52 o 
  -7   1   7      312.22      326.06     12.88 o 
  -6   1   7        8.86       11.12      2.73 o 
  -5   1   7       19.93       15.28      2.91 o 
  -4   1   7     2459.52     2551.80     75.40 o 
  -3   1   7      604.57      624.70     17.61 o 
  -2   1   7        0.78        1.56      1.62 o 
  -1   1   7      394.77      337.56     12.23 o 
   0   1   7      661.64      599.04     19.64 o 
   1   1   7      139.91      145.20      7.95 o 
   2   1   7        2.04        0.69      2.86 o 
   3   1   7       49.57       53.76      4.01 o 
   4   1   7        2.27       -1.72      2.14 o 
   5   1   7      105.07      104.21      6.05 o 
   6   1   7       35.53       35.50      4.80 o 
   7   1   7       35.68       33.20      4.90 o 
   8   1   7       10.39       14.36      5.40 o 
   9   1   7       54.19       47.94      9.20 o 
 -13   2   7        2.70        3.25      4.72 o 
 -12   2   7        0.01        3.22      4.42 o 
 -11   2   7        2.16       -2.63      4.11 o 
 -10   2   7       56.61       57.88      7.00 o 
  -9   2   7      500.19      554.35     30.08 o 
  -8   2   7      794.78      836.85     28.68 o 
  -7   2   7      698.93      724.45     25.71 o 
  -6   2   7       58.04       78.32      5.14 o 
  -5   2   7      995.61     1080.72     26.46 o 
  -4   2   7      842.76      827.32     21.82 o 
  -3   2   7      142.21      167.72      7.72 o 
  -2   2   7      482.26      471.15     17.69 o 
  -1   2   7     2514.92     2329.79     65.94 o 
   0   2   7        0.19       -1.55      3.24 o 
   1   2   7      666.98      670.68     26.82 o 
   2   2   7      808.91      749.92     19.10 o 
   3   2   7       85.17       98.23      5.23 o 
   4   2   7     3487.52     3199.80     65.89 o 
   5   2   7       43.99       39.90      4.47 o 
   6   2   7        7.30        0.43      2.45 o 
   7   2   7        8.07        3.00      4.17 o 
   8   2   7       24.38       19.95      5.63 o 
   9   2   7      109.28      112.54     14.85 o 
 -13   3   7       26.88       17.17      6.15 o 
 -12   3   7       47.40       48.80      8.66 o 
 -11   3   7      179.29      177.66     13.89 o 
 -10   3   7        1.29       -3.29      3.29 o 
  -9   3   7       15.70       11.24      4.12 o 
  -8   3   7        0.65        0.47      3.09 o 
  -7   3   7       93.87       95.27      5.86 o 
  -6   3   7        1.68       -0.88      1.85 o 
  -5   3   7        0.00        3.09      1.84 o 
  -4   3   7      938.77      889.51     21.25 o 
  -3   3   7      116.60       92.80      4.12 o 
  -2   3   7       21.11       38.84      2.76 o 
  -1   3   7     2017.78     2095.96     46.88 o 
   0   3   7        0.77        3.27      2.47 o 
   1   3   7      712.33      696.14     17.72 o 
   2   3   7       61.26       64.60      3.97 o 
   3   3   7       19.88       19.44      2.97 o 
   4   3   7      293.01      307.32     10.20 o 
   5   3   7        2.40        9.40      3.09 o 
   6   3   7       55.44       40.32      4.53 o 
   7   3   7      182.42      183.49     11.15 o 
   8   3   7        0.02       -1.06      4.24 o 
   9   3   7       29.14       27.51      8.21 o 
 -13   4   7        0.61       -5.57      5.62 o 
 -12   4   7        7.04       10.53      6.55 o 
 -11   4   7      156.13      149.10     11.22 o 
 -10   4   7        8.10       13.73      5.39 o 
  -9   4   7        5.51       -1.48      4.40 o 
  -8   4   7       11.80        5.61      4.86 o 
  -7   4   7      342.75      362.51     11.09 o 
  -6   4   7      683.48      736.77     16.47 o 
  -5   4   7      221.76      215.08      6.35 o 
  -4   4   7       27.30       33.71      2.64 o 
  -3   4   7       70.33       58.01      3.17 o 
  -2   4   7      502.06      483.13     10.80 o 
  -1   4   7       94.01       89.33      5.39 o 
   0   4   7       14.29       13.74      3.44 o 
   1   4   7      115.32      103.92      4.74 o 
   2   4   7        0.01       -1.93      2.51 o 
   3   4   7        0.01        0.01      2.23 o 
   4   4   7        2.23        2.21      2.77 o 
   5   4   7       74.99       77.46      6.04 o 
   6   4   7        5.71       -0.81      3.64 o 
   7   4   7       10.35       21.41      5.82 o 
   8   4   7       44.01       48.33      7.83 o 
   9   4   7       18.33       20.41      8.42 o 
 -13   5   7       33.50       21.61     10.40 o 
 -12   5   7        0.11        6.49      7.85 o 
 -11   5   7       52.15       43.17      8.33 o 
 -10   5   7       12.68        9.92      5.26 o 
  -9   5   7        0.48       -1.87      3.96 o 
  -8   5   7       54.55       61.38      7.74 o 
  -7   5   7      190.48      196.23      6.58 o 
  -6   5   7        6.71        4.78      2.15 o 
  -5   5   7       39.45       38.46      2.96 o 
  -4   5   7       44.38       33.38      3.05 o 
  -3   5   7      122.17      144.53      4.83 o 
  -2   5   7       50.94       65.69      3.43 o 
  -1   5   7      431.05      426.46     10.92 o 
   0   5   7       43.43       51.19      3.31 o 
   1   5   7       95.05      101.96      4.78 o 
   2   5   7       34.47       42.54      3.50 o 
   3   5   7        1.42       -1.26      2.46 o 
   4   5   7      203.04      193.56      8.69 o 
   5   5   7        6.10        3.67      3.76 o 
   6   5   7        0.25        3.97      4.13 o 
   7   5   7       67.08       69.46      8.60 o 
   8   5   7       63.54       68.94      9.08 o 
   9   5   7        7.87        7.84      7.31 o 
 -12   6   7       43.58       51.41     15.01 o 
 -11   6   7        4.71        1.17      7.28 o 
 -10   6   7       44.49       49.17     10.24 o 
  -9   6   7       41.17       42.65      9.24 o 
  -8   6   7      729.23      680.75     57.06 o 
  -7   6   7      431.46      448.84     14.96 o 
  -6   6   7        2.11        7.30      3.20 o 
  -5   6   7      479.81      453.84     13.14 o 
  -4   6   7      664.10      632.98     17.33 o 
  -3   6   7        7.14        9.78      3.17 o 
  -2   6   7        0.37       -1.82      1.82 o 
  -1   6   7       68.34       59.09      5.22 o 
   0   6   7       10.51        8.92      3.39 o 
   1   6   7       17.42       18.93      2.64 o 
   2   6   7        0.05       -0.69      2.42 o 
   3   6   7       26.54       30.15      4.22 o 
   4   6   7      327.00      325.61     12.07 o 
   5   6   7        3.18        5.08      3.78 o 
   6   6   7        2.97        1.77      4.21 o 
   7   6   7       34.04       42.21      7.50 o 
   8   6   7       34.20       10.98      7.98 o 
 -12   7   7        9.52        9.59      8.38 o 
 -11   7   7       51.97       45.01     11.26 o 
 -10   7   7        7.89       12.99      6.79 o 
  -9   7   7       38.82       30.80      8.67 o 
  -8   7   7      168.13      172.57     11.88 o 
  -7   7   7       28.43       22.02      5.39 o 
  -6   7   7       44.20       38.27      4.21 o 
  -5   7   7        0.06        6.38      2.86 o 
  -4   7   7        0.43        4.33      2.90 o 
  -3   7   7      158.56      148.38      9.06 o 
  -2   7   7      187.41      174.45      9.47 o 
  -1   7   7      400.14      409.64     16.01 o 
   0   7   7        8.74       -2.20      3.40 o 
   1   7   7       34.71       31.06      6.43 o 
   2   7   7      153.57      154.21     15.14 o 
   3   7   7       57.77       51.58      7.01 o 
   4   7   7       37.19       26.99      7.13 o 
   5   7   7        4.29        5.63      4.78 o 
   6   7   7       47.73       52.84      7.63 o 
   7   7   7       79.59       96.12     21.47 o 
   8   7   7        1.22       10.84      8.74 o 
 -11   8   7       58.98       83.53     22.44 o 
 -10   8   7        5.37        5.00      7.07 o 
  -9   8   7        0.13        2.75      7.23 o 
  -8   8   7        0.00        5.32      4.56 o 
  -7   8   7        0.64        0.90      5.30 o 
  -6   8   7      286.02      240.94     10.42 o 
  -5   8   7       15.00       14.24      3.45 o 
  -4   8   7        0.01        2.38      3.20 o 
  -3   8   7      173.15      172.60      8.83 o 
  -2   8   7      284.71      275.39     11.76 o 
  -1   8   7      362.56      310.60     15.48 o 
   0   8   7       38.61       21.33      6.36 o 
   1   8   7      156.88      170.38     18.48 o 
   2   8   7       21.92       25.56      5.71 o 
   3   8   7      184.26      177.74     10.65 o 
   4   8   7       82.27       79.63      7.79 o 
   5   8   7       61.77       70.88      7.58 o 
   6   8   7       42.51       53.15     14.10 o 
   7   8   7       48.56       53.35      9.38 o 
 -11   9   7       11.51        3.03      9.02 o 
 -10   9   7        1.61        3.22      7.90 o 
  -9   9   7       29.45       18.57      7.51 o 
  -8   9   7       41.03       52.99      7.57 o 
  -7   9   7        1.49       -3.02      3.85 o 
  -6   9   7       52.37       34.27      4.93 o 
  -5   9   7       11.41        5.96      3.71 o 
  -4   9   7        2.24       -1.33      2.58 o 
  -3   9   7        3.36       -3.52      3.52 o 
  -2   9   7       69.23       64.42      9.05 o 
  -1   9   7      315.49      297.45     14.31 o 
   0   9   7       53.30       39.16      6.46 o 
   1   9   7       29.55       40.27      6.89 o 
   2   9   7       36.99       47.23      9.64 o 
   3   9   7      185.15      201.22     14.54 o 
   4   9   7       14.14       18.35      7.64 o 
   5   9   7       15.03       39.24     15.39 o 
   6   9   7        0.47        0.69      8.02 o 
   7   9   7        8.96       -3.75     10.67 o 
 -10  10   7        7.77        0.33     11.08 o 
  -9  10   7       23.50       31.12     13.45 o 
  -8  10   7       17.89       30.30      9.92 o 
  -7  10   7       51.21       52.38      8.54 o 
  -6  10   7        6.17        1.86      5.24 o 
  -5  10   7       24.22       21.11      5.34 o 
  -4  10   7       35.63       36.76      5.81 o 
  -3  10   7       18.75       19.53      4.94 o 
  -2  10   7       63.89       66.68      8.43 o 
  -1  10   7      159.42      165.30     12.22 o 
   0  10   7       91.13       96.46      9.77 o 
   1  10   7      243.63      242.76     19.33 o 
   2  10   7        8.40        8.40      5.60 o 
   3  10   7      113.93      120.88     11.20 o 
   4  10   7      167.32      174.06     14.86 o 
   5  10   7        0.09       11.85     14.23 o 
   6  10   7       12.49       23.82     15.75 o 
  -8  11   7        5.06       17.03     10.91 o 
  -7  11   7       33.88       26.45      7.47 o 
  -6  11   7       17.74        8.10      6.26 o 
  -5  11   7       14.33       10.14      4.98 o 
  -4  11   7        8.21        7.57      4.60 o 
  -3  11   7       20.33       12.91      4.87 o 
  -2  11   7       17.27       19.20      5.41 o 
  -1  11   7       24.14       30.66      6.57 o 
   0  11   7        2.95        0.20      5.63 o 
   1  11   7       70.07       64.04      9.01 o 
   2  11   7        5.88        3.04      6.21 o 
   3  11   7        1.59        3.82      5.58 o 
   4  11   7        0.92        0.55      5.74 o 
   5  11   7        0.46      -10.77     10.77 o 
  -8  12   7       26.12       14.95     12.23 o 
  -7  12   7       16.54       22.53      7.75 o 
  -6  12   7       47.51       56.85     10.52 o 
  -5  12   7        0.51        2.23      5.10 o 
  -4  12   7        1.12        0.08      4.95 o 
  -3  12   7        6.29        5.88      5.97 o 
  -2  12   7       32.27       35.64      6.50 o 
  -1  12   7       28.56       37.85     11.93 o 
   0  12   7       27.78       28.35      7.47 o 
   1  12   7       11.48       23.33      7.41 o 
   2  12   7       52.05       70.83     10.09 o 
   3  12   7        1.50        3.88      6.71 o 
   4  12   7       17.48       13.87      8.66 o 
  -7  13   7       40.87       33.87      8.55 o 
  -6  13   7      255.64      228.18     18.25 o 
  -5  13   7       19.51       23.26     10.34 o 
  -4  13   7      190.14      193.83     22.87 o 
  -3  13   7        4.66       -0.70      5.45 o 
  -2  13   7      122.58      146.57     16.90 o 
  -1  13   7        3.37        1.02      5.88 o 
   0  13   7       81.80      108.20     11.61 o 
   1  13   7        2.10       12.98      6.96 o 
   2  13   7      106.03      136.72     20.58 o 
   3  13   7       32.60       23.74      7.75 o 
  -5  14   7       84.15       67.00     10.88 o 
  -4  14   7      164.35      166.79     13.91 o 
  -3  14   7      149.18      159.71     13.72 o 
  -2  14   7       29.56       33.58      8.32 o 
  -1  14   7      174.95      184.74     16.60 o 
   0  14   7       18.33        2.13      6.91 o 
   1  14   7        0.32       -6.50      6.50 o 
 -13   0   8      480.01      477.99     55.56 o 
 -12   0   8        1.18       -0.59      7.02 o 
 -11   0   8        4.37       -3.44      5.42 o 
 -10   0   8       73.73       70.33     10.73 o 
  -9   0   8      120.59      118.52     14.20 o 
  -8   0   8      105.46      100.98     11.01 o 
  -7   0   8        1.15        0.08      3.78 o 
  -6   0   8      182.83      231.37     20.64 o 
  -5   0   8      121.98      174.68     10.69 o 
  -4   0   8      254.05      225.97     18.53 o 
  -3   0   8     4118.01     3991.88    235.47 o 
  -2   0   8     3997.58     3814.79    132.29 o 
  -1   0   8      817.95      776.56     29.70 o 
   0   0   8      224.47      163.87     10.73 o 
   1   0   8     2207.48     1813.80     65.06 o 
   2   0   8      140.27      132.87     16.08 o 
   3   0   8       56.90       48.80      6.17 o 
   4   0   8      108.25      104.58      9.08 o 
   5   0   8       44.29       25.82     13.77 o 
   6   0   8      101.87      110.02     10.65 o 
   7   0   8       66.31       63.59      8.96 o 
   8   0   8      207.51      205.85     27.39 o 
   9   0   8       20.19       13.14      8.00 o 
 -13   1   8       59.41       55.23      8.12 o 
 -12   1   8      360.62      364.44     16.77 o 
 -11   1   8       63.27       53.68      7.00 o 
 -10   1   8       12.73       12.27      4.56 o 
  -9   1   8       32.04       34.47      5.25 o 
  -8   1   8      240.93      261.42     11.48 o 
  -7   1   8      197.89      206.76      9.49 o 
  -6   1   8        3.55        1.88      2.14 o 
  -5   1   8      593.28      633.64     26.42 o 
  -4   1   8       27.60       34.98      3.01 o 
  -3   1   8      102.28      102.93      4.86 o 
  -2   1   8     1612.39     1490.00     37.97 o 
  -1   1   8        4.49        6.87      2.81 o 
   0   1   8      328.74      262.68     12.32 o 
   1   1   8      305.12      266.82     11.59 o 
   2   1   8      268.19      226.66      9.44 o 
   3   1   8      426.49      375.47     12.09 o 
   4   1   8        6.76        6.36      2.65 o 
   5   1   8       23.42       33.75      4.38 o 
   6   1   8        0.14        4.51      3.33 o 
   7   1   8      165.37      164.45      9.65 o 
   8   1   8        6.17       11.20      5.90 o 
   9   1   8       10.24        8.48      5.94 o 
 -13   2   8        2.50        4.34      4.97 o 
 -12   2   8       56.08       44.46      7.21 o 
 -11   2   8        0.41       -3.31      3.80 o 
 -10   2   8      240.25      258.27     13.36 o 
  -9   2   8      955.79     1042.45     31.27 o 
  -8   2   8      206.18      233.29     17.13 o 
  -7   2   8      187.08      206.29      8.38 o 
  -6   2   8      512.01      520.06     14.64 o 
  -5   2   8      727.16      679.33     17.85 o 
  -4   2   8      632.86      695.89     26.68 o 
  -3   2   8      438.08      379.48     11.64 o 
  -2   2   8        5.05        4.56      2.12 o 
  -1   2   8      247.03      268.27     10.82 o 
   0   2   8     1049.21     1063.23     39.89 o 
   1   2   8        0.58        5.61      3.07 o 
   2   2   8       60.85       55.90      6.22 o 
   3   2   8      334.40      323.50     10.84 o 
   4   2   8       18.37       13.74      3.68 o 
   5   2   8       68.85       78.49      6.28 o 
   6   2   8       15.87       15.96      3.88 o 
   7   2   8       63.73       73.70      7.35 o 
   8   2   8        0.10       -3.64      3.64 o 
   9   2   8        1.23        5.17      8.16 o 
 -13   3   8        0.04        8.05      5.61 o 
 -12   3   8        1.81        0.56      4.62 o 
 -11   3   8       17.31       11.60      4.73 o 
 -10   3   8      219.89      240.17     14.82 o 
  -9   3   8       18.43        8.23      5.18 o 
  -8   3   8        0.83       -1.95      2.84 o 
  -7   3   8        5.14        3.30      2.44 o 
  -6   3   8      374.58      338.77      9.44 o 
  -5   3   8        5.58        7.50      2.18 o 
  -4   3   8       33.18       40.22      4.50 o 
  -3   3   8      314.32      280.12     10.56 o 
  -2   3   8        5.78        1.37      1.81 o 
  -1   3   8      208.49      239.14      7.92 o 
   0   3   8       27.95       32.82      3.82 o 
   1   3   8      319.15      277.02     10.43 o 
   2   3   8      838.56      821.49     17.85 o 
   3   3   8     1648.33     1591.88     34.87 o 
   4   3   8       18.02       14.37      3.36 o 
   5   3   8      268.77      236.99      9.84 o 
   6   3   8      601.37      579.59     21.16 o 
   7   3   8       75.73       79.02      9.04 o 
   8   3   8       48.72       47.78      9.55 o 
   9   3   8      119.26      127.98     19.39 o 
 -13   4   8       45.53       48.88      9.33 o 
 -12   4   8      177.68      155.08     14.54 o 
 -11   4   8       43.05       50.55      7.28 o 
 -10   4   8      273.01      269.77     16.80 o 
  -9   4   8      133.42      143.56      9.62 o 
  -8   4   8      411.01      428.04     17.60 o 
  -7   4   8     1166.09     1211.95     26.77 o 
  -6   4   8       40.44       36.60      3.08 o 
  -5   4   8      327.67      335.02     11.76 o 
  -4   4   8       12.21       12.64      2.24 o 
  -3   4   8     1021.94      988.99     23.48 o 
  -2   4   8      235.96      217.31      6.72 o 
  -1   4   8      222.70      239.87      8.73 o 
   0   4   8        2.51        1.04      2.45 o 
   1   4   8        6.50       10.39      2.64 o 
   2   4   8        8.13       20.00      3.80 o 
   3   4   8        1.09       -2.51      2.51 o 
   4   4   8       59.10       60.25      5.32 o 
   5   4   8        9.22        5.09      3.39 o 
   6   4   8      140.73      128.29      9.20 o 
   7   4   8      196.93      184.27     13.32 o 
   8   4   8        6.18       -4.27      5.19 o 
 -13   5   8       23.96       22.79      9.95 o 
 -12   5   8        2.13        3.24      5.76 o 
 -11   5   8        4.12       10.72      6.00 o 
 -10   5   8       28.57       31.57     11.40 o 
  -9   5   8        6.36        5.69      4.51 o 
  -8   5   8      586.36      548.07     33.39 o 
  -7   5   8        0.07        0.86      2.17 o 
  -6   5   8       57.95       61.24      4.94 o 
  -5   5   8      756.37      686.49     23.02 o 
  -4   5   8       14.54        8.19      2.45 o 
  -3   5   8       15.80       18.54      2.59 o 
  -2   5   8      599.44      570.61     13.75 o 
  -1   5   8     1198.73     1132.15     27.16 o 
   0   5   8      176.23      185.77      6.61 o 
   1   5   8       66.40       63.71      4.88 o 
   2   5   8      202.98      184.17      7.46 o 
   3   5   8      260.39      245.82      8.81 o 
   4   5   8        2.04        3.47      2.99 o 
   5   5   8       13.09       18.79      5.64 o 
   6   5   8       23.79       18.51      5.26 o 
   7   5   8      454.77      429.17     18.80 o 
   8   5   8       22.52       29.08      8.62 o 
 -12   6   8       11.45       15.11      9.34 o 
 -11   6   8       19.51       14.43      7.76 o 
 -10   6   8        4.58        6.74      6.84 o 
  -9   6   8        5.76       12.43      6.76 o 
  -8   6   8      300.38      305.22     24.72 o 
  -7   6   8      388.96      385.82     17.35 o 
  -6   6   8     1032.60     1016.90     28.61 o 
  -5   6   8      975.61      964.50     24.04 o 
  -4   6   8     1128.65     1103.08     30.34 o 
  -3   6   8     1444.27     1337.51     35.73 o 
  -2   6   8       15.03       12.41      2.88 o 
  -1   6   8      422.61      405.58     14.01 o 
   0   6   8       32.67       47.07      5.25 o 
   1   6   8       56.82       44.72      4.46 o 
   2   6   8      143.63      139.80      7.58 o 
   3   6   8      194.28      198.52      9.10 o 
   4   6   8       36.35       29.24      4.86 o 
   5   6   8        9.10        7.05      4.51 o 
   6   6   8      132.58      128.41      9.39 o 
   7   6   8       23.85       18.10      6.28 o 
   8   6   8       98.78       94.58     12.54 o 
 -12   7   8        0.10       10.14      8.36 o 
 -11   7   8       11.39       19.00      8.92 o 
 -10   7   8        2.80        5.49      6.73 o 
  -9   7   8       39.48       35.33     15.20 o 
  -8   7   8       84.04       74.81      8.36 o 
  -7   7   8       27.83       24.93      4.49 o 
  -6   7   8       67.88       54.06      8.82 o 
  -5   7   8      372.96      318.65     12.13 o 
  -4   7   8       87.59       80.87      6.57 o 
  -3   7   8        7.90        4.71      3.48 o 
  -2   7   8       96.50      105.68      8.45 o 
  -1   7   8       23.39       27.60      5.10 o 
   0   7   8       50.21       43.25      6.07 o 
   1   7   8       98.54      104.07      8.69 o 
   2   7   8       13.96        4.04      4.55 o 
   3   7   8        3.68        1.39      5.02 o 
   4   7   8       71.07       68.46      7.48 o 
   5   7   8        0.16        1.54      4.60 o 
   6   7   8        9.85        8.23      5.47 o 
   7   7   8       36.67       41.70      9.09 o 
 -12   8   8        0.12       -3.73     10.22 o 
 -11   8   8        0.04       -8.80      8.80 o 
 -10   8   8       30.61       29.00      9.12 o 
  -9   8   8       35.61       23.26      8.36 o 
  -8   8   8        0.80        1.07      4.30 o 
  -7   8   8        0.02        2.36      3.27 o 
  -6   8   8       31.76       25.67      4.67 o 
  -5   8   8      383.89      310.96     12.24 o 
  -4   8   8       18.77       20.49      6.28 o 
  -3   8   8      122.55      107.37     12.55 o 
  -2   8   8       72.20       56.94      5.65 o 
  -1   8   8      845.62      767.63     28.39 o 
   0   8   8      444.35      450.22     31.51 o 
   1   8   8        1.16        0.17      5.87 o 
   2   8   8       19.00       13.24     13.09 o 
   3   8   8      104.91      105.43      9.95 o 
   4   8   8       41.11       31.87      6.07 o 
   5   8   8      122.43      129.44     12.71 o 
   6   8   8        6.26        4.34      5.26 o 
   7   8   8       22.23       14.41      7.49 o 
 -11   9   8        6.24       -7.10     10.70 o 
 -10   9   8        0.74        9.22      7.38 o 
  -9   9   8       50.98       51.69     10.46 o 
  -8   9   8        2.70        7.33      5.00 o 
  -7   9   8       14.40       13.79      4.35 o 
  -6   9   8        2.04        5.11      3.93 o 
  -5   9   8       26.25       26.11      4.22 o 
  -4   9   8        4.60        4.34      3.38 o 
  -3   9   8       42.21       46.61      6.85 o 
  -2   9   8      261.67      254.81     14.09 o 
  -1   9   8        0.87       -3.04      4.36 o 
   0   9   8      186.13      166.86     12.10 o 
   1   9   8       40.09       23.44      6.81 o 
   2   9   8       35.58       42.56     10.43 o 
   3   9   8       31.20       30.65      5.47 o 
   4   9   8       14.64       14.52     10.33 o 
   5   9   8        4.07       12.85     13.42 o 
   6   9   8       30.71       15.88     14.49 o 
 -10  10   8       87.41      101.33     21.83 o 
  -9  10   8      347.07      413.00     35.63 o 
  -8  10   8       75.38       74.68     10.86 o 
  -7  10   8      166.00      136.10     12.78 o 
  -6  10   8       31.58       29.28      8.56 o 
  -5  10   8       29.64       29.50      6.07 o 
  -4  10   8       64.15       67.42      8.81 o 
  -3  10   8      258.87      241.04     14.20 o 
  -2  10   8      112.01      112.11     10.21 o 
  -1  10   8      463.70      528.31     21.84 o 
   0  10   8       50.99       51.57      8.09 o 
   1  10   8       76.22       82.70      9.87 o 
   2  10   8        1.75       -0.82      5.12 o 
   3  10   8      227.46      207.56     14.53 o 
   4  10   8        7.79        7.37      9.58 o 
   5  10   8        6.22       37.91     17.08 o 
   6  10   8       77.77      102.63     21.87 o 
  -8  11   8        2.21        5.58      9.08 o 
  -7  11   8       24.10       22.09     10.26 o 
  -6  11   8       27.17       18.35      7.03 o 
  -5  11   8       77.32       98.23      9.93 o 
  -4  11   8       99.93      108.72     12.25 o 
  -3  11   8        9.91        5.31      5.73 o 
  -2  11   8      146.88      166.95     16.72 o 
  -1  11   8      109.44      123.66     13.65 o 
   0  11   8       71.00       72.16     12.40 o 
   1  11   8       59.32       67.36      9.39 o 
   2  11   8      185.80      209.67     20.65 o 
   3  11   8      483.48      559.38     25.22 o 
   4  11   8       57.98       74.31     11.93 o 
   5  11   8       78.51       80.22     20.57 o 
  -8  12   8       21.01       30.94     12.40 o 
  -7  12   8       28.95       16.23      7.40 o 
  -6  12   8       70.52       65.69     10.25 o 
  -5  12   8       25.48       19.12      6.37 o 
  -4  12   8       23.80       31.38      7.12 o 
  -3  12   8        9.27       11.14      5.74 o 
  -2  12   8       17.76       18.73      6.90 o 
  -1  12   8        0.52        1.49      5.86 o 
   0  12   8        0.12       13.71      6.77 o 
   1  12   8       42.34       30.75      8.28 o 
   2  12   8       50.24       40.70      8.59 o 
   3  12   8        3.19       -7.88      7.88 o 
   4  12   8        5.81      -12.33     12.33 o 
  -7  13   8       30.55       24.89      8.50 o 
  -6  13   8       87.41       96.21     12.35 o 
  -5  13   8       29.87       50.69      8.37 o 
  -4  13   8       19.63       16.51     15.75 o 
  -3  13   8        7.24        4.94      5.74 o 
  -2  13   8      372.88      401.40     19.89 o 
  -1  13   8       36.82       44.33      9.59 o 
   0  13   8       26.25       21.50     10.59 o 
   1  13   8        0.15       -4.40      6.12 o 
   2  13   8        0.22       -3.93      5.56 o 
  -5  14   8      365.89      312.03     32.41 o 
  -4  14   8        1.54        4.61      6.24 o 
  -3  14   8       10.36        7.16      6.94 o 
  -2  14   8      178.73      221.03     20.27 o 
  -1  14   8        2.56        5.50      6.29 o 
   0  14   8       15.60       -1.30      6.58 o 
 -14   1   9       46.04       22.29     16.55 o 
 -13   1   9       76.50       71.87     18.25 o 
 -12   1   9      143.07      141.75     14.75 o 
 -11   1   9       31.28       25.61      5.50 o 
 -10   1   9       46.22       46.86      7.04 o 
  -9   1   9      298.40      300.65     12.97 o 
  -8   1   9      487.16      527.32     28.03 o 
  -7   1   9      239.14      279.57     11.50 o 
  -6   1   9        5.36        5.57      3.71 o 
  -5   1   9       60.13       49.67      4.56 o 
  -4   1   9        7.03        2.47      1.84 o 
  -3   1   9       21.10       26.56      2.85 o 
  -2   1   9      549.06      546.73     15.23 o 
  -1   1   9       16.38        9.84      3.30 o 
   0   1   9       16.09        8.99      3.73 o 
   1   1   9      405.52      314.32     13.36 o 
   2   1   9      781.37      696.17     24.33 o 
   3   1   9      252.18      233.84      9.41 o 
   4   1   9        6.64        0.42      2.83 o 
   5   1   9        1.65       -2.82      2.82 o 
   6   1   9      215.68      235.15     11.50 o 
   7   1   9       67.62       72.74      9.84 o 
   8   1   9        2.45        0.46      4.53 o 
 -13   2   9       11.66        7.84      5.32 o 
 -12   2   9       88.14       97.02      9.64 o 
 -11   2   9       11.13        7.59      4.68 o 
 -10   2   9      502.84      513.44     19.14 o 
  -9   2   9      161.98      178.78     11.04 o 
  -8   2   9        9.03       14.57      8.34 o 
  -7   2   9      223.02      212.55     10.18 o 
  -6   2   9     1266.53     1220.51     56.05 o 
  -5   2   9        3.16        2.49      2.04 o 
  -4   2   9       11.24        7.06      2.22 o 
  -3   2   9       24.12       15.05      2.89 o 
  -2   2   9      542.68      507.25     13.59 o 
  -1   2   9      116.60      110.57      7.47 o 
   0   2   9      211.01      190.89      9.68 o 
   1   2   9      140.86      153.69      9.57 o 
   2   2   9       47.50       42.00      6.09 o 
   3   2   9      184.42      198.88      9.74 o 
   4   2   9       40.67       44.36      5.79 o 
   5   2   9      141.64      120.98      7.62 o 
   6   2   9       67.55       70.59      7.44 o 
   7   2   9       91.09       77.76      8.73 o 
   8   2   9       11.34       11.54      5.53 o 
 -13   3   9       74.20       57.50      9.69 o 
 -12   3   9        1.48       -1.39      4.61 o 
 -11   3   9       25.56       27.30      6.37 o 
 -10   3   9      107.70       81.64      8.18 o 
  -9   3   9        3.30       -1.60      2.82 o 
  -8   3   9        6.58        2.42      2.62 o 
  -7   3   9      945.65     1013.78     33.22 o 
  -6   3   9      203.18      181.24      7.24 o 
  -5   3   9      440.02      433.85     12.79 o 
  -4   3   9        9.23        6.45      2.06 o 
  -3   3   9       15.70       13.73      2.38 o 
  -2   3   9      324.80      331.05     11.82 o 
  -1   3   9       19.51       10.90      4.27 o 
   0   3   9      126.92      136.03      7.54 o 
   1   3   9      324.18      296.15     11.22 o 
   2   3   9        0.82        3.86      2.96 o 
   3   3   9        4.09       -0.14      2.83 o 
   4   3   9       26.87       25.58      3.91 o 
   5   3   9      379.59      356.95     12.29 o 
   6   3   9      211.56      188.72     11.20 o 
   7   3   9        0.04        5.74      5.09 o 
   8   3   9       10.00        8.38      8.33 o 
 -13   4   9        0.21        5.83      6.23 o 
 -12   4   9       23.99       34.66      7.97 o 
 -11   4   9      158.89      170.48     11.89 o 
 -10   4   9       44.52       44.80      6.15 o 
  -9   4   9        1.01        0.09      4.35 o 
  -8   4   9      181.89      196.52     15.04 o 
  -7   4   9      673.83      730.05     17.61 o 
  -6   4   9     1425.22     1411.65     52.49 o 
  -5   4   9       11.39        8.04      2.52 o 
  -4   4   9       40.08       45.69      4.06 o 
  -3   4   9      318.83      283.31      9.03 o 
  -2   4   9      386.84      377.11     12.57 o 
  -1   4   9      139.22      149.77      7.60 o 
   0   4   9       11.40       10.42      4.10 o 
   1   4   9       65.79       71.98      5.45 o 
   2   4   9        8.66        1.96      2.90 o 
   3   4   9      234.57      207.15      8.42 o 
   4   4   9      183.31      176.60      8.89 o 
   5   4   9        3.16        3.55      3.37 o 
   6   4   9        0.05        4.61      4.14 o 
   7   4   9       65.78       80.32      9.45 o 
   8   4   9      111.84      132.46     12.30 o 
 -13   5   9       23.58       36.91     11.12 o 
 -12   5   9       84.63       97.53     23.93 o 
 -11   5   9       39.44       50.17     10.64 o 
 -10   5   9       20.38       16.57      6.05 o 
  -9   5   9        1.45        7.19      4.84 o 
  -8   5   9      121.71      136.40     12.35 o 
  -7   5   9      645.17      664.84     23.85 o 
  -6   5   9      154.66      160.27      5.99 o 
  -5   5   9       84.05       82.51      4.73 o 
  -4   5   9      179.19      142.94      6.54 o 
  -3   5   9      371.69      326.24      9.22 o 
  -2   5   9       17.84       26.20      3.06 o 
  -1   5   9        1.15       -1.16      2.86 o 
   0   5   9       15.55       11.60      3.19 o 
   1   5   9      553.09      496.08     14.56 o 
   2   5   9        8.79       10.82      3.28 o 
   3   5   9        4.63        1.31      3.20 o 
   4   5   9        0.37       -1.83      2.89 o 
   5   5   9       47.48       41.00      5.83 o 
   6   5   9      362.11      394.37     15.26 o 
   7   5   9        1.69       16.67      6.57 o 
   8   5   9        5.77       12.54      6.77 o 
 -12   6   9       13.04       13.04     11.43 o 
 -11   6   9       20.46       14.91      8.12 o 
 -10   6   9        0.57        0.86      6.12 o 
  -9   6   9       82.97      114.55     13.66 o 
  -8   6   9      113.41      124.81     10.00 o 
  -7   6   9      201.23      170.32     11.36 o 
  -6   6   9      640.02      599.71     16.67 o 
  -5   6   9        2.99        0.95      4.18 o 
  -4   6   9      707.93      643.99     19.87 o 
  -3   6   9     1796.97     1642.73     38.29 o 
  -2   6   9       10.13       11.75      3.26 o 
  -1   6   9        1.97        3.95      3.78 o 
   0   6   9      111.59       91.82      8.10 o 
   1   6   9      774.34      703.57     25.14 o 
   2   6   9      121.84      108.15      8.88 o 
   3   6   9       23.87       17.61      3.96 o 
   4   6   9       20.59       20.28      4.58 o 
   5   6   9        9.98        3.55      4.24 o 
   6   6   9       24.27       28.27      8.40 o 
   7   6   9        1.42       -5.38      8.16 o 
 -12   7   9       45.06       58.38     12.17 o 
 -11   7   9        9.25        3.78      8.46 o 
 -10   7   9        4.25        4.52      6.40 o 
  -9   7   9       10.66        8.40      6.75 o 
  -8   7   9        9.26        2.03      4.49 o 
  -7   7   9       49.97       48.43      6.57 o 
  -6   7   9       49.95       37.01      5.09 o 
  -5   7   9      225.98      244.40     12.48 o 
  -4   7   9        4.80        7.22      5.57 o 
  -3   7   9       74.40       74.28      7.49 o 
  -2   7   9       55.70       65.98      7.09 o 
  -1   7   9       97.68       97.97      8.64 o 
   0   7   9        2.91        2.66      3.92 o 
   1   7   9       77.31       68.20     10.65 o 
   2   7   9        0.31        3.52      4.40 o 
   3   7   9        5.05        6.75      5.48 o 
   4   7   9       12.02       11.46      4.97 o 
   5   7   9       28.44       21.52      6.36 o 
   6   7   9        8.80       17.51      6.52 o 
   7   7   9        7.09       12.20      7.56 o 
 -12   8   9        8.03       14.21      9.49 o 
 -11   8   9       48.72       54.03     15.18 o 
 -10   8   9      124.42      145.88     16.41 o 
  -9   8   9      139.79      161.75     16.64 o 
  -8   8   9        5.73        6.36      4.98 o 
  -7   8   9       19.29       14.64      4.19 o 
  -6   8   9      256.43      225.04     10.63 o 
  -5   8   9        0.16        2.84      3.54 o 
  -4   8   9      176.49      168.29      9.78 o 
  -3   8   9       60.82       57.75      6.06 o 
  -2   8   9       67.15       76.71      9.45 o 
  -1   8   9      144.86      138.53     10.21 o 
   0   8   9       52.76       64.80      9.78 o 
   1   8   9      518.37      492.93     25.46 o 
   2   8   9       54.92       67.39     21.46 o 
   3   8   9        5.85       16.34      7.92 o 
   4   8   9      105.40       99.06      9.08 o 
   5   8   9        0.02       -2.28      4.94 o 
   6   8   9       38.72       43.00      7.55 o 
 -11   9   9       45.17       50.32     16.63 o 
 -10   9   9        0.00       -4.21      6.88 o 
  -9   9   9       14.32       25.11      9.27 o 
  -8   9   9        1.13        0.99      4.60 o 
  -7   9   9       12.09       10.24      4.20 o 
  -6   9   9      266.88      276.86     12.03 o 
  -5   9   9       43.14       36.35      4.86 o 
  -4   9   9       36.35       40.02      5.81 o 
  -3   9   9      225.53      244.27     14.07 o 
  -2   9   9      321.38      357.71     16.83 o 
  -1   9   9      549.21      584.10     24.93 o 
   0   9   9      238.98      267.10     18.40 o 
   1   9   9        0.00        1.25      6.64 o 
   2   9   9       30.46       38.17      9.59 o 
   3   9   9      195.77      230.27     14.67 o 
   4   9   9       47.75       55.23      7.37 o 
   5   9   9       18.57       19.73     14.49 o 
   6   9   9       53.61       72.43     18.71 o 
 -10  10   9      150.01      267.09     32.92 o 
  -9  10   9        4.90        6.67      9.96 o 
  -8  10   9        5.91       -2.47      6.49 o 
  -7  10   9      210.54      233.51     13.94 o 
  -6  10   9        0.60       -0.27      5.02 o 
  -5  10   9       84.88       95.59      9.41 o 
  -4  10   9        4.70        5.36     10.44 o 
  -3  10   9      157.29      179.94     12.97 o 
  -2  10   9      223.74      244.90     19.29 o 
  -1  10   9       17.69       28.06      9.41 o 
   0  10   9        3.93       -0.79      8.92 o 
   1  10   9       36.14       35.67      9.88 o 
   2  10   9       10.66       -6.70      6.70 o 
   3  10   9      129.69      119.83     11.63 o 
   4  10   9        1.79       -9.44     13.60 o 
   5  10   9        6.60       18.39     14.72 o 
  -8  11   9      111.48      128.69     18.96 o 
  -7  11   9        0.02       -5.33      5.33 o 
  -6  11   9        0.03        9.53      6.45 o 
  -5  11   9      100.26      116.99     10.80 o 
  -4  11   9      200.30      225.07     14.79 o 
  -3  11   9        4.10       -3.01      4.73 o 
  -2  11   9       47.38       43.93      8.04 o 
  -1  11   9       48.75       49.83      8.33 o 
   0  11   9       29.28       36.83      7.95 o 
   1  11   9        2.49       -3.79      5.61 o 
   2  11   9      139.88      140.63     13.07 o 
   3  11   9       16.63        8.89      6.65 o 
   4  11   9       57.30       67.59     19.53 o 
  -8  12   9      109.88       74.09     15.93 o 
  -7  12   9       41.90       28.09     10.57 o 
  -6  12   9       45.49       56.19     10.13 o 
  -5  12   9       33.20       26.91      6.87 o 
  -4  12   9       35.72       41.64      8.01 o 
  -3  12   9       72.60       73.08      9.74 o 
  -2  12   9        6.03       13.11      6.37 o 
  -1  12   9        9.24        9.81      6.68 o 
   0  12   9       23.81       36.72      8.28 o 
   1  12   9        0.24       -5.25      5.25 o 
   2  12   9        1.45        0.54      6.39 o 
   3  12   9       16.56       14.03     10.45 o 
  -7  13   9       19.05       28.83      9.11 o 
  -6  13   9        0.76       -0.27      6.59 o 
  -5  13   9        8.99        6.68      6.16 o 
  -4  13   9      113.92      111.09     19.13 o 
  -3  13   9       30.88       30.98      7.95 o 
  -2  13   9       34.56       26.22      7.96 o 
  -1  13   9        0.18        7.18      6.64 o 
   0  13   9       85.60       96.30     11.71 o 
   1  13   9       37.55       34.18      8.74 o 
  -4  14   9        0.21       -4.04      5.50 o 
  -3  14   9      163.76      181.08     14.78 o 
  -2  14   9      206.95      220.31     16.61 o 
  -1  14   9      110.68      138.89     13.76 o 
 -14   0  10      222.27      200.50     20.82 o 
 -13   0  10       67.55       80.55     13.44 o 
 -12   0  10      217.23      194.04     28.44 o 
 -11   0  10       34.77       38.20      9.18 o 
 -10   0  10      176.10      171.72     21.96 o 
  -9   0  10       54.38       54.25      9.12 o 
  -8   0  10      183.41      211.18     14.39 o 
  -7   0  10      481.04      515.53     24.33 o 
  -6   0  10       90.23       98.54      9.77 o 
  -5   0  10      274.06      247.48     13.49 o 
  -4   0  10      218.91      263.46     13.71 o 
  -3   0  10     1613.97     1583.78     58.15 o 
  -2   0  10      290.08      252.86     13.47 o 
  -1   0  10     1970.00     1828.22     96.64 o 
   0   0  10      394.64      376.30     26.32 o 
   1   0  10      569.68      490.49     32.90 o 
   2   0  10      195.52      179.12     20.32 o 
   3   0  10        8.55        2.01      5.31 o 
   4   0  10       63.91       54.72      9.15 o 
   5   0  10        1.57        2.43      5.71 o 
   6   0  10       50.17       57.38     11.04 o 
   7   0  10       58.47       54.95     11.78 o 
   8   0  10        0.18       -4.72     12.34 o 
 -14   1  10       94.29      100.02     18.01 o 
 -13   1  10       29.66       33.33      6.75 o 
 -12   1  10       46.55       31.10      7.56 o 
 -11   1  10      141.55      142.34     10.68 o 
 -10   1  10        0.94        0.60      4.66 o 
  -9   1  10       50.60       46.51      5.96 o 
  -8   1  10      112.85      126.28      8.77 o 
  -7   1  10       19.56       15.70      3.85 o 
  -6   1  10        9.75       13.07      4.53 o 
  -5   1  10      548.21      564.38     17.18 o 
  -4   1  10      380.80      352.04     11.88 o 
  -3   1  10      698.29      671.17     17.20 o 
  -2   1  10      673.11      648.45     18.86 o 
  -1   1  10     1203.30     1057.03     33.22 o 
   0   1  10        0.33        0.60      3.85 o 
   1   1  10      915.11      791.87     26.93 o 
   2   1  10     1273.94     1122.44     36.46 o 
   3   1  10      149.51      136.66      9.14 o 
   4   1  10       29.56       15.66      7.03 o 
   5   1  10        1.53       -0.19      3.49 o 
   6   1  10        0.54        0.40      3.86 o 
   7   1  10      120.04      120.28      9.90 o 
   8   1  10       20.52       29.77      7.30 o 
 -13   2  10        4.93        3.25      6.04 o 
 -12   2  10       67.45       74.80      8.35 o 
 -11   2  10       23.37       20.58      5.14 o 
 -10   2  10        2.94        8.10      4.12 o 
  -9   2  10        0.13       -2.82      3.01 o 
  -8   2  10       30.66       40.40      5.89 o 
  -7   2  10      507.18      535.95     17.66 o 
  -6   2  10       11.27        8.09      3.38 o 
  -5   2  10       28.32       29.44      3.36 o 
  -4   2  10      300.92      266.49      8.68 o 
  -3   2  10       45.60       39.09      3.68 o 
  -2   2  10       55.34       50.07      4.16 o 
  -1   2  10      174.95      158.75      8.92 o 
   0   2  10        2.26        1.09      3.49 o 
   1   2  10      214.96      208.48     11.33 o 
   2   2  10        9.69       15.46      5.16 o 
   3   2  10        1.82       -2.03      4.77 o 
   4   2  10      154.74      156.04      8.39 o 
   5   2  10        8.12       12.35      4.92 o 
   6   2  10        7.25        8.52      4.73 o 
   7   2  10        0.70       10.03      4.64 o 
   8   2  10       34.85       33.91      7.41 o 
 -13   3  10       28.41       28.73      8.30 o 
 -12   3  10        2.08        2.08      4.77 o 
 -11   3  10      131.15      119.20     10.85 o 
 -10   3  10       34.17       27.17      6.50 o 
  -9   3  10       55.77       48.63      6.24 o 
  -8   3  10     1633.41     1437.12     76.96 o 
  -7   3  10     1144.24     1046.93     34.19 o 
  -6   3  10        2.12       -1.90      1.90 o 
  -5   3  10      572.61      517.44     15.61 o 
  -4   3  10     1334.48     1114.16     29.63 o 
  -3   3  10       21.61       15.72      2.91 o 
  -2   3  10       47.10       52.41      4.85 o 
  -1   3  10       14.78       16.23      3.54 o 
   0   3  10        0.98        0.08      3.44 o 
   1   3  10        3.58        6.28      4.05 o 
   2   3  10       31.27       42.37      7.97 o 
   3   3  10       48.21       31.32      5.06 o 
   4   3  10      218.46      226.48      9.93 o 
   5   3  10      279.64      280.80     11.24 o 
   6   3  10        0.05        0.72      3.82 o 
   7   3  10        0.90        1.65      5.99 o 
   8   3  10        3.40        0.95      4.95 o 
 -13   4  10       35.19       19.38      7.91 o 
 -12   4  10        8.67        3.85      5.23 o 
 -11   4  10       22.43       21.43      6.89 o 
 -10   4  10       81.67       92.05      8.23 o 
  -9   4  10       53.82       70.27      7.70 o 
  -8   4  10        1.70        2.37      4.51 o 
  -7   4  10      400.95      428.85     24.75 o 
  -6   4  10        5.46        3.77      2.48 o 
  -5   4  10        0.48        0.40      2.63 o 
  -4   4  10      221.38      196.69      7.45 o 
  -3   4  10       72.27       65.58      4.73 o 
  -2   4  10      286.49      328.48     11.75 o 
  -1   4  10      125.05      136.37      7.71 o 
   0   4  10       15.22       11.20      5.87 o 
   1   4  10      186.90      165.63      8.21 o 
   2   4  10       16.37       10.71      3.57 o 
   3   4  10      101.28       70.73     10.71 o 
   4   4  10       77.73       68.46      5.97 o 
   5   4  10      408.08      429.45     14.23 o 
   6   4  10       20.24       33.48      6.76 o 
   7   4  10        3.75        6.72      5.66 o 
 -13   5  10        2.06       13.59      9.24 o 
 -12   5  10        8.47       15.50      8.53 o 
 -11   5  10       18.63       18.89      9.74 o 
 -10   5  10       18.11       19.20      5.80 o 
  -9   5  10       78.82       81.62      9.14 o 
  -8   5  10       35.88       36.85      6.24 o 
  -7   5  10      189.15      185.79      7.37 o 
  -6   5  10       16.99       13.14      3.04 o 
  -5   5  10     1101.04      995.72     25.15 o 
  -4   5  10     2100.44     1857.79     39.12 o 
  -3   5  10      840.88      802.11     20.37 o 
  -2   5  10       14.19       16.90      3.42 o 
  -1   5  10      395.41      358.17     12.88 o 
   0   5  10       14.35       10.40      3.74 o 
   1   5  10        3.79        9.29      3.61 o 
   2   5  10       11.18       17.17      4.17 o 
   3   5  10        6.73        6.58      3.92 o 
   4   5  10       27.67       29.79      4.46 o 
   5   5  10       19.40       16.97      4.50 o 
   6   5  10       63.45       64.84      7.59 o 
   7   5  10        2.42        5.09      5.93 o 
 -12   6  10        0.15        5.46      8.21 o 
 -11   6  10      153.15      158.69     17.75 o 
 -10   6  10      107.42      109.70     14.26 o 
  -9   6  10      414.89      439.98     58.21 o 
  -8   6  10       73.50       88.66      8.75 o 
  -7   6  10      299.49      302.02     14.09 o 
  -6   6  10      506.32      485.86     16.01 o 
  -5   6  10     1234.22     1182.61     37.76 o 
  -4   6  10       84.73       71.91      7.61 o 
  -3   6  10      765.27      661.81     19.81 o 
  -2   6  10        3.73        2.87      3.91 o 
  -1   6  10        8.88        8.04      4.03 o 
   0   6  10      323.89      289.80     13.97 o 
   1   6  10      104.02      140.81     13.41 o 
   2   6  10      125.80      101.04     12.10 o 
   3   6  10       18.50       23.67      7.80 o 
   4   6  10        0.86        5.52      4.58 o 
   5   6  10      154.83      176.52     12.51 o 
   6   6  10       52.38       54.05      8.06 o 
   7   6  10       21.07       26.68      8.67 o 
 -12   7  10       40.55       68.11     13.24 o 
 -11   7  10       37.82       36.57     10.29 o 
 -10   7  10        2.70       13.99      7.45 o 
  -9   7  10       23.91       20.20      9.55 o 
  -8   7  10       15.51        9.12      3.84 o 
  -7   7  10       51.88       50.03      6.91 o 
  -6   7  10       25.46       20.91      4.43 o 
  -5   7  10       20.11       21.27      4.48 o 
  -4   7  10        1.00       -2.06      3.68 o 
  -3   7  10      463.54      444.95     18.26 o 
  -2   7  10      356.56      341.32     15.35 o 
  -1   7  10       53.57       45.96      6.59 o 
   0   7  10       25.59       27.20      5.44 o 
   1   7  10       16.53       13.46      4.92 o 
   2   7  10      174.77      166.37     12.13 o 
   3   7  10       20.77       25.62      8.29 o 
   4   7  10        0.17       -1.99      7.31 o 
   5   7  10        1.40        4.34      5.21 o 
   6   7  10        5.79        7.61      6.79 o 
 -12   8  10       28.30       23.88     10.04 o 
 -11   8  10       29.40       43.32     10.86 o 
 -10   8  10        0.16        4.51      6.99 o 
  -9   8  10       11.99       16.31      7.26 o 
  -8   8  10        8.40       11.56      4.30 o 
  -7   8  10        3.01       -3.54      3.88 o 
  -6   8  10       38.97       34.68      6.33 o 
  -5   8  10       32.14       32.56      5.22 o 
  -4   8  10        5.94       -0.12      3.68 o 
  -3   8  10      244.25      220.05     12.81 o 
  -2   8  10       10.42        8.50      4.29 o 
  -1   8  10      205.99      207.10     12.35 o 
   0   8  10       28.81       21.87      7.71 o 
   1   8  10      160.98      166.75     16.36 o 
   2   8  10       53.06       37.45      9.36 o 
   3   8  10        5.71       11.77      7.80 o 
   4   8  10        0.69        8.19      8.80 o 
   5   8  10        0.30       11.72      6.91 o 
   6   8  10        0.58        5.28      6.90 o 
 -11   9  10        0.04       -5.39      7.54 o 
 -10   9  10        7.91       14.62      8.49 o 
  -9   9  10        3.62        8.51      7.09 o 
  -8   9  10       10.08       12.82      4.75 o 
  -7   9  10       90.55      102.20      9.28 o 
  -6   9  10       18.51       28.90      5.19 o 
  -5   9  10       22.51       15.09      4.90 o 
  -4   9  10        6.14        2.54      3.67 o 
  -3   9  10       42.47       32.19      6.78 o 
  -2   9  10      104.41      122.26     10.69 o 
  -1   9  10        5.07       -2.45      6.48 o 
   0   9  10       62.89       72.37     11.37 o 
   1   9  10        3.94       17.61      9.98 o 
   2   9  10       58.12       58.02     11.06 o 
   3   9  10        1.07       -4.63      4.63 o 
   4   9  10       18.27        9.43      5.79 o 
   5   9  10        0.23        8.80     13.35 o 
 -10  10  10       90.18      114.76     22.30 o 
  -9  10  10       23.90       15.68     12.11 o 
  -8  10  10       26.58       26.22      6.44 o 
  -7  10  10        4.96        9.59      4.88 o 
  -6  10  10        0.01        9.09      5.90 o 
  -5  10  10       15.61       21.28      6.14 o 
  -4  10  10       24.71       17.92      9.43 o 
  -3  10  10       14.72       15.52      8.34 o 
  -2  10  10       60.16       69.89     11.54 o 
  -1  10  10       17.92       26.92     19.71 o 
   0  10  10       65.97       71.41     12.43 o 
   1  10  10        3.09        9.34      7.80 o 
   2  10  10        7.81       -6.51      6.96 o 
   3  10  10       64.90       69.58      9.90 o 
   4  10  10       46.68       88.34     21.12 o 
  -8  11  10      398.86      457.69     24.03 o 
  -7  11  10      476.07      480.42     24.69 o 
  -6  11  10       13.59       21.19      7.94 o 
  -5  11  10       64.08       63.26     11.60 o 
  -4  11  10        5.05        8.00      9.34 o 
  -3  11  10        2.79        7.59      5.69 o 
  -2  11  10       23.50       16.74      6.65 o 
  -1  11  10       45.09       43.99     10.28 o 
   0  11  10       18.08       28.13     10.68 o 
   1  11  10      337.62      386.60     20.21 o 
   2  11  10        6.33        0.48      6.41 o 
   3  11  10       95.47       86.78     14.64 o 
  -8  12  10       66.07       70.95     16.19 o 
  -7  12  10        3.00        4.63      6.45 o 
  -6  12  10        0.00        2.62      8.31 o 
  -5  12  10       51.80       77.56      9.67 o 
  -4  12  10       37.76       49.70     17.86 o 
  -3  12  10       47.53       42.26      8.45 o 
  -2  12  10        0.29        8.89      7.45 o 
  -1  12  10        2.37       10.67     12.23 o 
   0  12  10       35.71       41.06      8.87 o 
   1  12  10      126.05      125.33     15.70 o 
   2  12  10        1.37        9.48      6.73 o 
  -6  13  10        1.28        2.06      8.23 o 
  -5  13  10        0.17        2.35      6.01 o 
  -4  13  10      258.28      272.83     30.02 o 
  -3  13  10      285.74      352.68     20.23 o 
  -2  13  10        1.01        1.43      6.24 o 
  -1  13  10      147.25      140.26     15.59 o 
   0  13  10      148.16      171.94     15.37 o 
   1  13  10       15.36       22.80      7.95 o 
 -14   1  11      102.89       90.20     17.73 o 
 -13   1  11       58.27       62.60     11.86 o 
 -12   1  11        9.36       11.57      6.68 o 
 -11   1  11       15.39       20.71      5.49 o 
 -10   1  11       26.41       15.61      8.21 o 
  -9   1  11        0.08        6.02      3.50 o 
  -8   1  11        1.22       -2.39      3.07 o 
  -7   1  11        0.10        1.72      2.96 o 
  -6   1  11      191.14      195.89      8.83 o 
  -5   1  11      333.78      303.07     11.13 o 
  -4   1  11       69.04       64.59      5.27 o 
  -3   1  11      220.26      214.85      7.93 o 
  -2   1  11      386.06      353.78     11.03 o 
  -1   1  11      813.34      762.27     25.79 o 
   0   1  11        3.23       -1.41      3.69 o 
   1   1  11      215.81      195.40     11.63 o 
   2   1  11      158.27      152.74     10.83 o 
   3   1  11      476.50      441.65     19.19 o 
   4   1  11        1.06        4.10      2.92 o 
   5   1  11        8.66        8.60      4.17 o 
   6   1  11       31.20       49.56      9.14 o 
   7   1  11      121.89      110.08     15.28 o 
 -13   2  11        4.14        6.33      5.52 o 
 -12   2  11       13.72        9.92      5.80 o 
 -11   2  11       10.94       13.52      4.71 o 
 -10   2  11       53.59       49.52      6.46 o 
  -9   2  11      237.90      210.42     12.02 o 
  -8   2  11      338.27      322.84     15.98 o 
  -7   2  11       53.87       39.38      4.90 o 
  -6   2  11       10.30        1.26      2.72 o 
  -5   2  11       48.77       57.21      4.55 o 
  -4   2  11       53.42       46.80      4.08 o 
  -3   2  11        4.72       -0.04      2.30 o 
  -2   2  11       40.30       45.26      4.81 o 
  -1   2  11       31.36       36.79      5.50 o 
   0   2  11       43.49       40.46      7.86 o 
   1   2  11      123.59      119.14      9.53 o 
   2   2  11      263.58      249.30     15.96 o 
   3   2  11        2.94        0.71      3.75 o 
   4   2  11      125.06      117.60      8.31 o 
   5   2  11        1.38       -0.20      4.24 o 
   6   2  11       17.30       27.11      8.65 o 
   7   2  11       13.07       19.53      5.94 o 
 -13   3  11        8.98        6.39      5.19 o 
 -12   3  11      129.55      131.64     11.01 o 
 -11   3  11       14.53        4.27      4.41 o 
 -10   3  11        0.55        1.66      3.72 o 
  -9   3  11       10.63       16.43      4.45 o 
  -8   3  11      142.90      168.08     10.22 o 
  -7   3  11       92.25       88.01      6.98 o 
  -6   3  11      156.56      157.82      7.27 o 
  -5   3  11      348.53      315.81     11.16 o 
  -4   3  11      195.26      164.96      7.93 o 
  -3   3  11        0.12        0.30      1.52 o 
  -2   3  11        5.85        3.96      4.65 o 
  -1   3  11       81.82       98.05      7.95 o 
   0   3  11       50.89       65.11     16.43 o 
   1   3  11       67.15       68.09     10.45 o 
   2   3  11        8.85        0.96      2.48 o 
   3   3  11       17.29        1.76      3.39 o 
   4   3  11        3.46        0.02      2.56 o 
   5   3  11        1.07        8.51      5.47 o 
   6   3  11        1.12        2.36      3.86 o 
   7   3  11      161.51      171.85     19.56 o 
 -13   4  11       12.32       10.17      8.13 o 
 -12   4  11        4.55       10.15      6.38 o 
 -11   4  11      157.67      162.59     14.75 o 
 -10   4  11        0.45       -1.19      3.77 o 
  -9   4  11        0.10        4.24      5.10 o 
  -8   4  11      212.19      214.05      9.50 o 
  -7   4  11      356.40      361.10     13.37 o 
  -6   4  11      189.15      194.81      7.74 o 
  -5   4  11      123.25      123.13      7.95 o 
  -4   4  11      246.16      232.42      8.54 o 
  -3   4  11      147.81      148.23      7.24 o 
  -2   4  11      496.79      450.54     15.13 o 
  -1   4  11      215.52      253.44     10.70 o 
   0   4  11        0.66        5.04      4.07 o 
   1   4  11        3.91        9.55      3.85 o 
   2   4  11       13.83       13.81      6.42 o 
   3   4  11       40.20       34.16      5.69 o 
   4   4  11      253.32      261.45     12.31 o 
   5   4  11       28.89       24.06      5.44 o 
   6   4  11       71.11       61.50     10.04 o 
   7   4  11       37.98       60.83     10.27 o 
 -13   5  11        8.70        4.98      8.70 o 
 -12   5  11       16.21       12.89     16.30 o 
 -11   5  11        8.30       16.98      8.73 o 
 -10   5  11       19.92        6.78      6.65 o 
  -9   5  11      383.82      398.22     26.31 o 
  -8   5  11       68.28       56.65      6.02 o 
  -7   5  11        0.19        8.05      4.17 o 
  -6   5  11       98.88       93.90      5.88 o 
  -5   5  11      929.03      858.80     21.79 o 
  -4   5  11     1149.56     1067.32     26.24 o 
  -3   5  11       13.81       11.30      3.22 o 
  -2   5  11        1.13        4.10      3.25 o 
  -1   5  11      404.92      377.20     13.72 o 
   0   5  11       35.70       25.75      6.02 o 
   1   5  11       71.23       83.95      7.15 o 
   2   5  11       88.31      101.10      8.05 o 
   3   5  11        4.14        2.09      3.80 o 
   4   5  11        1.44        6.80      4.18 o 
   5   5  11        5.20        9.13      4.35 o 
   6   5  11       10.04       16.97      7.80 o 
   7   5  11      176.13      167.48     19.77 o 
 -12   6  11       15.49       12.43      8.90 o 
 -11   6  11       86.19       97.73     13.97 o 
 -10   6  11      164.96      187.34     18.27 o 
  -9   6  11       49.67       48.81      9.61 o 
  -8   6  11        2.27        0.62      4.30 o 
  -7   6  11        5.22        2.94      3.99 o 
  -6   6  11       21.19       19.09      4.98 o 
  -5   6  11        5.08        8.06      4.46 o 
  -4   6  11       11.14       14.04      4.80 o 
  -3   6  11      114.28      109.43      7.48 o 
  -2   6  11       25.50       25.59      4.40 o 
  -1   6  11      192.40      201.25     14.47 o 
   0   6  11       17.81       17.05      6.57 o 
   1   6  11      148.48      125.07     10.51 o 
   2   6  11      183.66      183.12     16.41 o 
   3   6  11        0.05       -8.31      8.31 o 
   4   6  11       18.97       22.89      6.83 o 
   5   6  11        5.74       13.53      8.85 o 
   6   6  11        2.94        6.72     17.54 o 
 -12   7  11        0.18        7.75      8.79 o 
 -11   7  11        0.17       10.62      7.69 o 
 -10   7  11        9.44       20.47      7.86 o 
  -9   7  11       48.21       44.47      9.32 o 
  -8   7  11      176.89      213.83     16.73 o 
  -7   7  11      135.07      145.78     11.20 o 
  -6   7  11        5.84       -0.04      3.74 o 
  -5   7  11        3.00        1.38      4.27 o 
  -4   7  11        6.58        8.02      4.43 o 
  -3   7  11      294.12      265.27     13.83 o 
  -2   7  11        0.01       -1.56      4.49 o 
  -1   7  11        0.73       -3.95      3.95 o 
   0   7  11       97.33       79.56      8.91 o 
   1   7  11       53.35       48.31      7.52 o 
   2   7  11      384.49      356.72     22.15 o 
   3   7  11      118.00       99.54     25.19 o 
   4   7  11       38.14       32.14      7.67 o 
   5   7  11       23.14       16.60      7.51 o 
   6   7  11        4.72       11.19      8.63 o 
 -12   8  11       18.04       19.48     13.12 o 
 -11   8  11       41.66       63.52     16.86 o 
 -10   8  11       28.15        8.48      8.26 o 
  -9   8  11       70.14       81.43     12.32 o 
  -8   8  11       10.89       13.26      4.57 o 
  -7   8  11        1.89        2.12      4.72 o 
  -6   8  11       17.96       18.81      4.73 o 
  -5   8  11      158.45      144.27     11.68 o 
  -4   8  11      483.27      467.14     19.40 o 
  -3   8  11        3.61        6.20      5.57 o 
  -2   8  11        3.93        3.27      4.29 o 
  -1   8  11       14.03       11.67      5.17 o 
   0   8  11       18.54       14.82      7.50 o 
   1   8  11       29.15       27.86     17.87 o 
   2   8  11       26.14       27.65      9.00 o 
   3   8  11       21.69       14.41      6.54 o 
   4   8  11        1.68        4.63      6.34 o 
   5   8  11        9.95        1.37      6.23 o 
 -11   9  11       67.61       61.77     12.43 o 
 -10   9  11        4.60        6.95      7.42 o 
  -9   9  11       55.70       55.64     10.98 o 
  -8   9  11        0.46       -3.99      3.99 o 
  -7   9  11       59.43       87.99      7.88 o 
  -6   9  11       36.15       30.88      5.78 o 
  -5   9  11       20.23       14.46      4.90 o 
  -4   9  11       89.12      102.24      8.62 o 
  -3   9  11        0.32       -3.99      7.51 o 
  -2   9  11      608.10      635.04     31.03 o 
  -1   9  11       28.60       44.68      9.50 o 
   0   9  11        5.88        5.01      8.23 o 
   1   9  11        0.04        3.40      7.46 o 
   2   9  11        6.24       -1.76     10.13 o 
   3   9  11      169.68      222.09     16.16 o 
   4   9  11       41.06       40.76      8.71 o 
   5   9  11       23.41       37.92     15.70 o 
 -10  10  11       81.66      102.86     21.83 o 
  -9  10  11       60.85       34.21     13.58 o 
  -8  10  11       92.88       89.39      8.48 o 
  -7  10  11      116.87      162.29     10.89 o 
  -6  10  11      154.39      149.74     18.09 o 
  -5  10  11       13.33       16.93      6.35 o 
  -4  10  11       24.02       21.85      6.77 o 
  -3  10  11       13.89       19.09      8.76 o 
  -2  10  11        0.01        3.79      7.57 o 
  -1  10  11        6.80       -6.08      7.19 o 
   0  10  11        1.99       -1.43     10.77 o 
   1  10  11        0.03        1.21      7.76 o 
   2  10  11        6.21        7.88      8.39 o 
   3  10  11       43.12       51.38     11.22 o 
   4  10  11        0.74       17.52     14.70 o 
  -8  11  11        3.33        9.40      9.64 o 
  -7  11  11        0.11        2.73      6.15 o 
  -6  11  11        0.17        4.22      6.68 o 
  -5  11  11       51.53       36.78      7.57 o 
  -4  11  11      585.19      633.82     25.70 o 
  -3  11  11       36.28       35.88      8.64 o 
  -2  11  11       24.30       22.01     10.04 o 
  -1  11  11       35.76       35.61     10.66 o 
   0  11  11        2.06        4.67      8.46 o 
   1  11  11       19.93       22.27      7.46 o 
   2  11  11       43.39       42.44      8.78 o 
   3  11  11       19.72       22.09      7.34 o 
  -8  12  11       13.87        9.70      7.26 o 
  -7  12  11       11.23       14.90      7.72 o 
  -6  12  11       15.32       16.43      7.97 o 
  -5  12  11       15.88       13.91      9.09 o 
  -4  12  11        8.00       -1.13      7.27 o 
  -3  12  11       35.95       32.35     15.42 o 
  -2  12  11       27.90       17.73     20.61 o 
  -1  12  11      184.21      195.30     15.65 o 
   0  12  11        3.76        5.57      8.20 o 
   1  12  11        3.61       -0.70      6.12 o 
  -6  13  11        6.40        3.31      9.72 o 
  -5  13  11       17.34       22.20      7.39 o 
  -4  13  11      197.23      195.75     22.52 o 
  -3  13  11        2.08        1.24      6.47 o 
  -2  13  11      128.11      145.99     14.19 o 
  -1  13  11      116.37      114.68     16.22 o 
   0  13  11       48.40       39.55     11.72 o 
 -14   0  12       20.83        0.30     14.74 o 
 -13   0  12      332.26      343.83     32.30 o 
 -12   0  12       27.63       15.38      7.16 o 
 -11   0  12      293.68      339.25     45.96 o 
 -10   0  12      468.75      465.46     35.02 o 
  -9   0  12       34.71       48.45      8.75 o 
  -8   0  12      146.21      192.20     16.69 o 
  -7   0  12      121.60      121.28     14.29 o 
  -6   0  12       71.76       65.18      8.50 o 
  -5   0  12      587.80      608.60     26.77 o 
  -4   0  12      344.67      368.92     18.19 o 
  -3   0  12       99.66       97.60      9.55 o 
  -2   0  12      494.52      465.22     21.84 o 
  -1   0  12      321.87      254.25     21.69 o 
   0   0  12     2772.07     2522.04    132.95 o 
   1   0  12      257.45      235.61     21.80 o 
   2   0  12       26.25       35.01     11.20 o 
   3   0  12        0.02       -1.37      5.66 o 
   4   0  12      385.73      368.22     22.74 o 
   5   0  12      311.31      338.48     22.50 o 
   6   0  12        1.07        0.25      7.15 o 
   7   0  12        5.11       19.00      9.02 o 
 -14   1  12        9.54       16.94      8.26 o 
 -13   1  12       46.65       58.82     10.36 o 
 -12   1  12        4.86        0.01      4.78 o 
 -11   1  12        5.86        2.32      4.93 o 
 -10   1  12      233.26      264.07     13.85 o 
  -9   1  12        5.95        5.14      3.89 o 
  -8   1  12        2.09       -0.12      3.31 o 
  -7   1  12       11.68       12.27      3.58 o 
  -6   1  12      225.34      197.77      9.02 o 
  -5   1  12       11.73       23.79      4.06 o 
  -4   1  12        6.39        3.34      4.00 o 
  -3   1  12      222.74      208.72     10.16 o 
  -2   1  12       51.86       68.31      5.24 o 
  -1   1  12     1233.71     1141.79     36.76 o 
   0   1  12      739.01      667.66     24.22 o 
   1   1  12      119.72      108.91      9.91 o 
   2   1  12       36.58       17.84      9.00 o 
   3   1  12       10.33        5.73      4.13 o 
   4   1  12      109.18      136.31     16.32 o 
   5   1  12      111.43      119.53     11.94 o 
   6   1  12       49.84       20.79      7.70 o 
   7   1  12        7.24       14.10      5.65 o 
 -13   2  12       44.34       27.76      8.05 o 
 -12   2  12        1.20        9.71      4.55 o 
 -11   2  12        2.03       -3.16      3.46 o 
 -10   2  12      109.08      109.23      9.15 o 
  -9   2  12      261.96      253.43     11.90 o 
  -8   2  12       11.35        2.06      3.18 o 
  -7   2  12      193.60      184.20      9.79 o 
  -6   2  12       20.27        9.61      3.25 o 
  -5   2  12       15.16       11.43      3.00 o 
  -4   2  12       72.96       73.72      5.33 o 
  -3   2  12      228.36      212.91      8.61 o 
  -2   2  12        1.66        4.49      2.84 o 
  -1   2  12        1.44        1.27      3.11 o 
   0   2  12       29.98       32.64      5.82 o 
   1   2  12      119.60      129.21     10.26 o 
   2   2  12      151.40      159.56     11.71 o 
   3   2  12        6.22        5.43      4.14 o 
   4   2  12        0.24        1.64      3.92 o 
   5   2  12       15.25       11.52      5.49 o 
   6   2  12       21.32       25.07      6.72 o 
   7   2  12        0.02       12.40      5.53 o 
 -13   3  12       42.98       30.02      6.51 o 
 -12   3  12        0.82       -0.31      4.15 o 
 -11   3  12       27.35       23.81      5.59 o 
 -10   3  12        2.22        2.38      3.76 o 
  -9   3  12       80.35       67.74      7.14 o 
  -8   3  12      311.93      320.30     13.16 o 
  -7   3  12      686.65      618.11     19.75 o 
  -6   3  12     1113.28      927.28     23.51 o 
  -5   3  12      795.05      712.04     18.83 o 
  -4   3  12        2.51        0.34      2.55 o 
  -3   3  12      191.16      170.22      9.46 o 
  -2   3  12       69.40       58.09      5.78 o 
  -1   3  12      201.06      203.58     11.35 o 
   0   3  12       73.57       59.33     11.65 o 
   1   3  12       48.02       32.77     13.00 o 
   2   3  12        8.40        3.97      5.30 o 
   3   3  12       17.29       24.28      5.20 o 
   4   3  12        2.52        2.17      3.51 o 
   5   3  12        2.67        3.15      4.26 o 
   6   3  12       31.96       26.05      6.24 o 
 -13   4  12       94.11       98.45     15.05 o 
 -12   4  12        4.50        5.11      5.18 o 
 -11   4  12      113.36      126.40     14.58 o 
 -10   4  12        8.60        3.57      3.40 o 
  -9   4  12       29.67       31.66      5.11 o 
  -8   4  12       85.66       95.01     10.39 o 
  -7   4  12        1.92        3.60      3.12 o 
  -6   4  12     2051.47     1855.24     47.15 o 
  -5   4  12      199.41      181.08      7.95 o 
  -4   4  12       96.19       86.88      5.81 o 
  -3   4  12     1096.42     1003.09     25.36 o 
  -2   4  12     1966.86     1754.70     46.33 o 
  -1   4  12        0.75        2.18      3.20 o 
   0   4  12        2.27        6.93      3.64 o 
   1   4  12        2.82        3.57      3.84 o 
   2   4  12        6.44        4.25      4.18 o 
   3   4  12       15.87       23.99      5.94 o 
   4   4  12        0.86       -2.80      3.95 o 
   5   4  12        2.19        8.49      4.62 o 
   6   4  12      235.34      199.82     17.14 o 
 -13   5  12       50.27       58.67     14.55 o 
 -12   5  12        2.44        1.95      6.60 o 
 -11   5  12      142.16      135.17     16.13 o 
 -10   5  12      214.67      203.43     18.92 o 
  -9   5  12      381.73      351.19     24.85 o 
  -8   5  12       29.36       34.48      6.25 o 
  -7   5  12      266.65      281.30     20.45 o 
  -6   5  12       23.41       22.42      3.52 o 
  -5   5  12     2339.25     2176.74     49.87 o 
  -4   5  12      473.38      484.58     14.32 o 
  -3   5  12      237.16      213.84      8.77 o 
  -2   5  12       47.91       45.49      4.68 o 
  -1   5  12      394.41      355.63     13.60 o 
   0   5  12       34.14       26.47      4.85 o 
   1   5  12        5.88        8.07      4.21 o 
   2   5  12       26.77       27.70      5.28 o 
   3   5  12       16.40       27.18      6.89 o 
   4   5  12        0.77       -0.64      4.18 o 
   5   5  12       55.40       71.11      7.59 o 
   6   5  12      151.51      164.78     15.61 o 
 -12   6  12       15.21        4.85      8.19 o 
 -11   6  12        5.93        5.25      7.34 o 
 -10   6  12      340.64      380.37     44.89 o 
  -9   6  12       13.10        7.46      6.18 o 
  -8   6  12       11.54       14.82      5.07 o 
  -7   6  12       11.62       16.95      5.14 o 
  -6   6  12      118.73      127.47     11.21 o 
  -5   6  12       67.32       75.23      8.02 o 
  -4   6  12        0.01        0.27      4.04 o 
  -3   6  12      105.02      109.86      7.73 o 
  -2   6  12      186.41      190.03     10.10 o 
  -1   6  12       61.35       65.70      7.84 o 
   0   6  12      225.49      235.77     14.06 o 
   1   6  12        2.34        5.10      4.77 o 
   2   6  12      126.92      116.81     14.06 o 
   3   6  12      115.55      111.48     13.83 o 
   4   6  12      115.50      141.41     13.21 o 
   5   6  12      176.29      189.62     16.70 o 
   6   6  12       49.78       57.78     12.79 o 
 -12   7  12        2.94       14.74      9.21 o 
 -11   7  12       73.03       81.66     13.36 o 
 -10   7  12       40.54       42.50      9.88 o 
  -9   7  12        5.70        4.00      6.03 o 
  -8   7  12        6.05        7.08      5.06 o 
  -7   7  12       48.79       71.58     11.55 o 
  -6   7  12        6.68        9.19      5.25 o 
  -5   7  12        0.51        6.90      4.82 o 
  -4   7  12        9.31       14.06      5.21 o 
  -3   7  12        5.07        9.15      6.15 o 
  -2   7  12       20.02       18.02      5.42 o 
  -1   7  12       26.92       21.56      7.27 o 
   0   7  12        0.58        1.65      4.74 o 
   1   7  12       54.84       65.70      8.61 o 
   2   7  12        8.42        8.62      5.84 o 
   3   7  12        2.89       -0.24      7.40 o 
   4   7  12       56.22       59.87      9.60 o 
   5   7  12        5.57       10.68      7.18 o 
 -11   8  12       15.59        5.68      7.69 o 
 -10   8  12        4.83        5.31      6.81 o 
  -9   8  12        6.74        8.64      6.90 o 
  -8   8  12       12.06       14.37      5.74 o 
  -7   8  12       37.56       47.33      7.50 o 
  -6   8  12        5.46        2.49      4.23 o 
  -5   8  12        0.36        3.26      4.61 o 
  -4   8  12        8.13       15.11      5.50 o 
  -3   8  12      138.86      151.63     11.74 o 
  -2   8  12       72.16       63.38     13.56 o 
  -1   8  12        1.85       -2.52      4.17 o 
   0   8  12       20.92       25.55      8.70 o 
   1   8  12       15.40       30.66      9.37 o 
   2   8  12       30.73       30.67      9.80 o 
   3   8  12       16.46       10.99      7.85 o 
   4   8  12        7.45       14.17      7.39 o 
   5   8  12       10.13       17.90      7.72 o 
 -11   9  12        8.56       16.42     16.06 o 
 -10   9  12        0.09       -5.87      6.98 o 
  -9   9  12        0.23       -2.42      6.73 o 
  -8   9  12        0.00        0.19      4.11 o 
  -7   9  12       27.11       52.67      8.02 o 
  -6   9  12       11.51        4.24      7.73 o 
  -5   9  12        0.21        7.19      4.82 o 
  -4   9  12       27.09       16.94      5.23 o 
  -3   9  12       73.62       71.55     11.70 o 
  -2   9  12       61.60       49.74     10.57 o 
  -1   9  12       16.51       20.29      9.51 o 
   0   9  12       18.73       24.08     16.54 o 
   1   9  12       87.90      119.12     18.62 o 
   2   9  12        3.26        3.74      8.06 o 
   3   9  12       10.17        5.53      9.29 o 
   4   9  12        3.18       10.72      6.74 o 
 -10  10  12       43.50       46.91     11.91 o 
  -9  10  12       67.72       53.22     11.50 o 
  -8  10  12       99.76      102.31      9.55 o 
  -7  10  12        4.20        0.65      4.64 o 
  -6  10  12      404.40      476.48     21.31 o 
  -5  10  12       36.11       47.88      8.15 o 
  -4  10  12      148.31      171.16     13.77 o 
  -3  10  12       12.24        8.38      6.49 o 
  -2  10  12        9.85       16.34      7.06 o 
  -1  10  12       16.94       19.26      8.66 o 
   0  10  12       35.37       58.82     18.67 o 
   1  10  12        0.74       26.54     15.34 o 
   2  10  12        0.11       -9.07     12.04 o 
   3  10  12       32.10       43.38     10.97 o 
  -8  11  12        0.85       11.00      6.92 o 
  -7  11  12       21.28       30.51      8.59 o 
  -6  11  12       28.44       51.47     18.56 o 
  -5  11  12      362.51      429.99     20.40 o 
  -4  11  12      241.27      291.20     31.26 o 
  -3  11  12        7.71        3.12     18.15 o 
  -2  11  12        0.11       12.03      9.42 o 
  -1  11  12        8.24        0.57      8.43 o 
   0  11  12      157.64      196.43     24.53 o 
   1  11  12       30.75       32.93     11.66 o 
   2  11  12        0.12       -4.60      5.83 o 
  -7  12  12        3.67       -5.90      6.18 o 
  -6  12  12       96.38      105.53     17.65 o 
  -5  12  12       23.43       22.81      7.56 o 
  -4  12  12        1.02        6.28      6.20 o 
  -3  12  12       17.31       17.30      7.00 o 
  -2  12  12       77.24       87.85     14.64 o 
  -1  12  12        5.66       10.36      6.72 o 
   0  12  12       25.78       30.64      8.61 o 
   1  12  12       93.54       92.46     14.61 o 
  -5  13  12        2.46       -0.75      6.30 o 
  -4  13  12        2.23        2.96      9.64 o 
  -3  13  12       18.22       22.07      8.01 o 
  -2  13  12      139.92      181.74     15.72 o 
 -14   1  13       17.66       24.60      6.18 o 
 -13   1  13       12.77       14.95      5.49 o 
 -12   1  13       31.04       23.26      5.95 o 
 -11   1  13      169.43      189.95     12.79 o 
 -10   1  13       64.83       60.93      7.22 o 
  -9   1  13       11.92        4.17      4.16 o 
  -8   1  13        4.61        3.52      3.58 o 
  -7   1  13      119.66      103.51      7.85 o 
  -6   1  13       77.96       74.07      6.84 o 
  -5   1  13      179.07      188.40      9.63 o 
  -4   1  13       16.72       10.85      3.40 o 
  -3   1  13       51.51       37.39      5.82 o 
  -2   1  13        6.31        1.68      3.36 o 
  -1   1  13      208.32      190.09     14.08 o 
   0   1  13      421.90      390.57     21.39 o 
   1   1  13       30.81       33.55      7.68 o 
   2   1  13        6.19        9.41      5.92 o 
   3   1  13        9.20       12.94      5.50 o 
   4   1  13      111.12      114.24     10.17 o 
   5   1  13        3.04       -4.53      4.75 o 
   6   1  13       23.21       25.44      5.94 o 
 -13   2  13        0.01       -3.26      4.41 o 
 -12   2  13       41.07       36.48      6.58 o 
 -11   2  13       22.06       25.62      5.61 o 
 -10   2  13       73.15       69.98      7.41 o 
  -9   2  13        6.36        5.45      4.03 o 
  -8   2  13      105.57       86.21      7.40 o 
  -7   2  13        2.97        4.86      3.00 o 
  -6   2  13       73.87       69.31      7.41 o 
  -5   2  13       36.68       38.91      4.35 o 
  -4   2  13        5.71        7.59      3.15 o 
  -3   2  13       37.58       29.16      4.02 o 
  -2   2  13        0.04        2.14      2.82 o 
  -1   2  13        7.26       14.13      3.99 o 
   0   2  13       13.70       12.70      4.49 o 
   1   2  13        4.84        2.56      4.31 o 
   2   2  13        0.07        5.29      3.91 o 
   3   2  13       42.38       33.03      5.69 o 
   4   2  13       47.85       42.31      6.79 o 
   5   2  13        0.45        4.24      5.09 o 
   6   2  13        3.22        2.51      5.06 o 
 -13   3  13        9.44       16.78      6.04 o 
 -12   3  13       22.76       21.98      5.46 o 
 -11   3  13        5.72       10.09      4.41 o 
 -10   3  13        2.61        2.50      6.68 o 
  -9   3  13       66.99       64.49      7.06 o 
  -8   3  13       95.36      100.05      9.15 o 
  -7   3  13       61.11       64.25     11.52 o 
  -6   3  13       54.81       50.90      4.78 o 
  -5   3  13       81.45       78.52      5.81 o 
  -4   3  13       37.64       41.61      4.70 o 
  -3   3  13      151.24      175.87      8.73 o 
  -2   3  13        6.32        5.08      3.14 o 
  -1   3  13       12.02        9.65      4.03 o 
   0   3  13      175.29      193.63     15.73 o 
   1   3  13       30.85       34.26      6.38 o 
   2   3  13       69.48       77.93      7.74 o 
   3   3  13        6.26        5.34      4.63 o 
   4   3  13        3.69        3.16      3.87 o 
   5   3  13        0.65        3.02      4.69 o 
   6   3  13       11.49        6.17      4.65 o 
 -13   4  13        0.18        2.68      7.66 o 
 -12   4  13       39.03       53.63      9.17 o 
 -11   4  13       43.69       47.73      7.86 o 
 -10   4  13        8.75        3.97      3.55 o 
  -9   4  13       27.87       14.85      5.44 o 
  -8   4  13       67.50       49.76      7.22 o 
  -7   4  13      579.22      541.75     18.03 o 
  -6   4  13       15.66       12.28      3.37 o 
  -5   4  13       11.80        9.03      3.22 o 
  -4   4  13        0.23        1.51      3.00 o 
  -3   4  13       49.92       42.59      4.81 o 
  -2   4  13      199.04      174.85      8.68 o 
  -1   4  13       79.20       70.31      8.51 o 
   0   4  13      164.37      175.63     11.82 o 
   1   4  13      154.31      166.18     10.70 o 
   2   4  13        3.21        3.70      4.19 o 
   3   4  13       26.28       20.49      6.70 o 
   4   4  13        7.87       13.78      4.86 o 
   5   4  13       51.32       50.15      6.79 o 
   6   4  13       28.86       26.82      9.79 o 
 -13   5  13        5.48        0.93      8.45 o 
 -12   5  13        3.05        6.62      7.97 o 
 -11   5  13        2.27        9.64      7.23 o 
 -10   5  13       36.57       17.96      7.51 o 
  -9   5  13      116.58       98.16     12.28 o 
  -8   5  13      216.28      237.57     18.02 o 
  -7   5  13      106.33       94.94     10.83 o 
  -6   5  13      141.49      135.68      8.60 o 
  -5   5  13      153.61      141.85      9.08 o 
  -4   5  13       78.72       74.76      6.74 o 
  -3   5  13      866.61      785.89     23.78 o 
  -2   5  13       13.63       18.98      3.96 o 
  -1   5  13      245.56      214.26     10.95 o 
   0   5  13      260.10      236.51     11.74 o 
   1   5  13       87.83       88.90      8.54 o 
   2   5  13        2.43        7.24      4.19 o 
   3   5  13       20.09       23.86      7.86 o 
   4   5  13        0.35        3.23      4.30 o 
   5   5  13       17.55       19.93      7.38 o 
 -12   6  13        9.57       10.07     16.31 o 
 -11   6  13       40.18       49.30     10.75 o 
 -10   6  13      131.69      150.95     16.46 o 
  -9   6  13       36.17       20.87      9.32 o 
  -8   6  13        3.71       -0.71      4.57 o 
  -7   6  13        0.73        2.12      5.50 o 
  -6   6  13       27.44       26.67      5.92 o 
  -5   6  13      264.04      245.19     13.51 o 
  -4   6  13       29.21       25.44      7.24 o 
  -3   6  13       20.11       21.03      4.52 o 
  -2   6  13      137.77      172.01     10.92 o 
  -1   6  13        5.68        2.69      4.61 o 
   0   6  13       25.74       15.13      5.55 o 
   1   6  13        1.11       -1.86      4.82 o 
   2   6  13        0.99        6.05      7.06 o 
   3   6  13       87.51      115.80     14.86 o 
   4   6  13       28.76       28.38      7.83 o 
   5   6  13      111.55      125.21     13.45 o 
 -12   7  13      113.42      130.07     17.17 o 
 -11   7  13        1.03        4.69      6.92 o 
 -10   7  13      203.51      230.14     20.62 o 
  -9   7  13        0.10       -4.13      6.95 o 
  -8   7  13      157.68      178.99     24.56 o 
  -7   7  13       34.75       39.07      6.75 o 
  -6   7  13        8.74       10.28      5.01 o 
  -5   7  13        4.49        2.50      4.50 o 
  -4   7  13      121.64      136.19     11.30 o 
  -3   7  13       80.78       88.39      9.46 o 
  -2   7  13       57.92       51.95      7.66 o 
  -1   7  13      107.66      108.75     11.99 o 
   0   7  13      102.68       98.87     10.34 o 
   1   7  13       79.02       82.07      9.67 o 
   2   7  13       27.58       22.66     11.09 o 
   3   7  13        0.51        0.20      5.72 o 
   4   7  13      118.22      120.07     14.10 o 
 -11   8  13        5.46       10.71      8.62 o 
 -10   8  13       56.23       47.69     10.72 o 
  -9   8  13        6.57        7.01      6.78 o 
  -8   8  13       22.96       11.21      5.67 o 
  -7   8  13      114.48       97.96     10.30 o 
  -6   8  13       33.83       25.53      5.45 o 
  -5   8  13        0.64       -0.01      4.84 o 
  -4   8  13       45.47       51.34      7.71 o 
  -3   8  13       16.48       21.17      6.39 o 
  -2   8  13       24.28       29.65      6.78 o 
  -1   8  13       54.49       61.73      8.57 o 
   0   8  13      139.77      118.42     14.53 o 
   1   8  13       39.42       47.76     10.80 o 
   2   8  13       38.19       55.96     22.17 o 
   3   8  13       25.74       10.56      7.71 o 
   4   8  13       26.14       27.07      8.28 o 
 -11   9  13       22.41       26.75      9.87 o 
 -10   9  13       33.04       30.95      9.58 o 
  -9   9  13        5.35       22.72      8.83 o 
  -8   9  13        2.17        6.50      5.77 o 
  -7   9  13       17.37       16.30      6.26 o 
  -6   9  13        2.96        6.94      4.86 o 
  -5   9  13       26.59       27.58      5.95 o 
  -4   9  13      224.32      273.43     16.96 o 
  -3   9  13      179.67      209.75     21.03 o 
  -2   9  13      131.82      157.84     16.46 o 
  -1   9  13        1.76       14.00      7.66 o 
   0   9  13       69.80       67.71     12.51 o 
   1   9  13       10.75       14.48      9.45 o 
   2   9  13       43.62       51.02     11.83 o 
   3   9  13       52.75       59.10      9.51 o 
 -10  10  13       54.92       67.73     16.88 o 
  -9  10  13       12.13       13.91      8.47 o 
  -8  10  13       13.35       15.04      5.60 o 
  -7  10  13       10.64       -1.45      5.79 o 
  -6  10  13      218.73      244.08     16.13 o 
  -5  10  13       18.44       13.84      6.98 o 
  -4  10  13       81.45       71.04     10.10 o 
  -3  10  13      135.92      170.97     14.30 o 
  -2  10  13       65.00       70.49     15.40 o 
  -1  10  13       56.95       64.22     12.53 o 
   0  10  13       27.93       40.63     24.75 o 
   1  10  13       55.61       41.49     17.42 o 
   2  10  13       90.40      108.79     23.25 o 
  -8  11  13       21.52       36.04      9.98 o 
  -7  11  13       88.71      111.95     13.83 o 
  -6  11  13       61.58       63.62     11.04 o 
  -5  11  13        4.68       15.91      9.65 o 
  -4  11  13       23.89       22.81     10.25 o 
  -3  11  13       30.60       30.90     10.90 o 
  -2  11  13       11.05       15.90      9.88 o 
  -1  11  13        3.86        1.23      9.56 o 
   0  11  13      103.47      137.18     17.36 o 
   1  11  13        5.37       18.37      9.27 o 
  -7  12  13      473.32      535.17     28.83 o 
  -6  12  13       13.02       13.44      7.93 o 
  -5  12  13        8.82       21.10      7.72 o 
  -4  12  13       33.73       36.45      8.54 o 
  -3  12  13       52.27       48.55      9.36 o 
  -2  12  13      208.78      215.09     21.05 o 
  -1  12  13       37.41       30.60      8.40 o 
 -13   0  14       34.16       25.98      9.01 o 
 -12   0  14        0.19        3.91      7.12 o 
 -11   0  14        7.73       11.54      7.14 o 
 -10   0  14       34.34       43.83      9.20 o 
  -9   0  14       34.04       29.09      7.40 o 
  -8   0  14      121.22      106.99     20.34 o 
  -7   0  14        0.46        1.29      8.41 o 
  -6   0  14       21.03        9.84      5.14 o 
  -5   0  14      364.40      341.65     18.52 o 
  -4   0  14       23.14       30.88      6.30 o 
  -3   0  14        9.03        9.12      5.61 o 
  -2   0  14      111.43      111.72     11.44 o 
  -1   0  14      287.74      216.91     20.80 o 
   0   0  14     1175.80     1138.68     67.48 o 
   1   0  14      235.09      239.54     23.46 o 
   2   0  14      143.06      124.39     19.21 o 
   3   0  14        4.29       -4.08      5.49 o 
   4   0  14       43.24       46.46     18.43 o 
   5   0  14      186.66      199.52     20.43 o 
 -13   1  14       91.53       86.90     11.28 o 
 -12   1  14       35.96       38.90      6.98 o 
 -11   1  14       20.85       18.52      5.32 o 
 -10   1  14        7.02        5.14      4.36 o 
  -9   1  14        5.40        5.41      3.77 o 
  -8   1  14      200.58      194.11     11.32 o 
  -7   1  14      139.85      132.10      8.92 o 
  -6   1  14        0.67        2.05      3.02 o 
  -5   1  14      331.20      284.19     11.70 o 
  -4   1  14       95.20       85.63      7.05 o 
  -3   1  14        3.08        4.19      3.83 o 
  -2   1  14       16.11       14.21      3.91 o 
  -1   1  14        5.04       -1.57      4.88 o 
   0   1  14      161.31      150.30     14.22 o 
   1   1  14       71.23       75.85     12.03 o 
   2   1  14       16.41        6.94      6.55 o 
   3   1  14       42.86       52.32      6.88 o 
   4   1  14        4.46       12.46      5.12 o 
   5   1  14        0.07        3.48      5.10 o 
 -13   2  14       12.58       13.71      5.65 o 
 -12   2  14       91.15       97.01     11.40 o 
 -11   2  14       14.25       20.30      5.14 o 
 -10   2  14        3.31       -1.01      4.37 o 
  -9   2  14       80.12       78.13      9.89 o 
  -8   2  14      103.70       93.05      7.85 o 
  -7   2  14      424.82      408.09     15.10 o 
  -6   2  14       59.41       59.32      5.74 o 
  -5   2  14       53.97       41.11      5.05 o 
  -4   2  14        4.05        4.71      3.22 o 
  -3   2  14      449.49      428.98     15.95 o 
  -2   2  14      498.23      466.15     14.68 o 
  -1   2  14       19.50       14.38      4.89 o 
   0   2  14       30.91       25.72      5.76 o 
   1   2  14       80.67       81.12     16.63 o 
   2   2  14      258.44      260.29     15.26 o 
   3   2  14       11.49       16.05      6.43 o 
   4   2  14       21.73       14.39      5.02 o 
   5   2  14       12.40       15.31      5.49 o 
 -13   3  14       37.66       66.55     11.82 o 
 -12   3  14       53.49       68.90      8.21 o 
 -11   3  14      119.64      135.80     10.68 o 
 -10   3  14        0.31        1.74      4.15 o 
  -9   3  14      362.12      333.21     14.06 o 
  -8   3  14      247.73      266.54     12.30 o 
  -7   3  14      144.33      136.77      9.10 o 
  -6   3  14       54.30       54.92      5.08 o 
  -5   3  14      171.31      170.98      8.67 o 
  -4   3  14      220.99      199.02      9.08 o 
  -3   3  14      206.45      180.71      8.99 o 
  -2   3  14      179.27      196.43      9.60 o 
  -1   3  14      102.35       95.91      7.89 o 
   0   3  14      311.02      310.73     28.26 o 
   1   3  14       35.84       45.94      7.49 o 
   2   3  14       68.63       75.74      7.94 o 
   3   3  14       15.53       17.56      5.99 o 
   4   3  14       32.65       36.38      7.06 o 
   5   3  14        1.46        8.97      5.35 o 
 -13   4  14      110.76      115.13     16.17 o 
 -12   4  14        9.51        9.72      7.95 o 
 -11   4  14       13.27       20.85      6.38 o 
 -10   4  14        4.72        3.91      4.07 o 
  -9   4  14        3.43        4.97      3.80 o 
  -8   4  14       48.12       49.92      6.52 o 
  -7   4  14      281.84      265.78     11.17 o 
  -6   4  14        2.42        3.38      2.44 o 
  -5   4  14     1416.00     1327.24     36.15 o 
  -4   4  14     1637.80     1460.13     37.39 o 
  -3   4  14      852.52      822.69     22.26 o 
  -2   4  14      341.59      324.27     12.82 o 
  -1   4  14      762.67      761.56     24.05 o 
   0   4  14       49.64       57.88      6.74 o 
   1   4  14       10.90       14.38      4.72 o 
   2   4  14       37.33       31.97      6.74 o 
   3   4  14       50.74       58.06      7.48 o 
   4   4  14        0.02        4.27      4.21 o 
   5   4  14        2.09        5.78      4.44 o 
 -13   5  14       74.67       91.74     15.29 o 
 -12   5  14       11.22        7.75     18.20 o 
 -11   5  14        0.10        0.57      6.62 o 
 -10   5  14      107.47       97.04     13.22 o 
  -9   5  14        0.38        0.84      5.74 o 
  -8   5  14        5.37        1.20      5.43 o 
  -7   5  14       46.48       52.40      6.94 o 
  -6   5  14      196.63      193.31     10.45 o 
  -5   5  14      325.46      332.09     18.50 o 
  -4   5  14       27.04       36.33      5.24 o 
  -3   5  14       10.72        7.27      3.91 o 
  -2   5  14        1.64        4.62      4.04 o 
  -1   5  14      265.16      262.94     14.85 o 
   0   5  14        3.35       11.11      5.45 o 
   1   5  14       46.10       41.99      7.43 o 
   2   5  14        1.60        4.15      7.56 o 
   3   5  14       19.76       19.78      8.72 o 
   4   5  14      168.14      201.77     15.94 o 
   5   5  14       15.16       11.31     10.81 o 
 -12   6  14        0.40        3.01      6.76 o 
 -11   6  14       35.07       37.04     15.27 o 
 -10   6  14       15.50       11.74      7.25 o 
  -9   6  14       88.40       84.42     12.28 o 
  -8   6  14      188.74      213.73     18.76 o 
  -7   6  14       20.44       24.91      7.61 o 
  -6   6  14       18.63        6.88      4.86 o 
  -5   6  14       27.75       44.16      9.42 o 
  -4   6  14       95.83      123.71      8.77 o 
  -3   6  14       22.06       24.48      4.99 o 
  -2   6  14        0.13        3.96      3.71 o 
  -1   6  14        0.45       -3.54      4.16 o 
   0   6  14      185.33      166.10     12.92 o 
   1   6  14        3.98        7.61      5.82 o 
   2   6  14        1.80        5.76      6.08 o 
   3   6  14       60.33       76.67     10.48 o 
   4   6  14       98.99       88.97     14.57 o 
 -12   7  14      140.61       93.46     15.45 o 
 -11   7  14       50.18       22.23     13.85 o 
 -10   7  14       85.03       81.25     12.62 o 
  -9   7  14       20.73       19.37     12.86 o 
  -8   7  14       18.20       12.22      5.92 o 
  -7   7  14       80.94       86.88     12.14 o 
  -6   7  14      122.05      116.38     10.39 o 
  -5   7  14        9.59        7.33      5.14 o 
  -4   7  14       30.96       34.78      7.02 o 
  -3   7  14        0.70       -4.19      4.19 o 
  -2   7  14       42.13       39.97      7.40 o 
  -1   7  14       17.85       16.94      6.09 o 
   0   7  14       31.71       36.00      7.26 o 
   1   7  14        6.08        3.38      6.15 o 
   2   7  14       58.75       71.12     10.24 o 
   3   7  14       24.17       27.80      7.99 o 
   4   7  14       11.46       23.87      7.94 o 
 -11   8  14        6.37        1.52      7.80 o 
 -10   8  14       40.18       46.28     17.31 o 
  -9   8  14       50.77       62.45     11.54 o 
  -8   8  14       29.69       30.30      7.14 o 
  -7   8  14        0.66       -4.53      4.53 o 
  -6   8  14        4.48       10.49      6.90 o 
  -5   8  14        3.22        9.34      5.17 o 
  -4   8  14       74.44       83.89      9.54 o 
  -3   8  14       83.90       93.77     12.23 o 
  -2   8  14       39.46       43.89      8.45 o 
  -1   8  14        9.97       20.92      6.54 o 
   0   8  14       26.39       37.88     10.76 o 
   1   8  14       65.30       74.09     12.53 o 
   2   8  14      134.71      125.89     15.84 o 
   3   8  14        1.00        3.62      8.26 o 
 -10   9  14        0.09        0.01      9.53 o 
  -9   9  14        6.88        9.95      7.93 o 
  -8   9  14      209.81      202.29     15.26 o 
  -7   9  14       40.70       38.74     12.82 o 
  -6   9  14       40.81       59.16      7.62 o 
  -5   9  14       42.34       44.30      7.15 o 
  -4   9  14       26.08       33.77      7.51 o 
  -3   9  14       13.27       -2.06      7.67 o 
  -2   9  14       24.24       27.82      9.42 o 
  -1   9  14       25.24        9.84      8.59 o 
   0   9  14       12.89       19.57      9.31 o 
   1   9  14        6.50       15.43      9.18 o 
   2   9  14        0.00       12.48      9.40 o 
  -9  10  14        2.06        1.99      7.81 o 
  -8  10  14       48.77       48.97      7.40 o 
  -7  10  14        0.02        1.43      6.15 o 
  -6  10  14        6.50       13.33      7.05 o 
  -5  10  14       35.23       39.59      8.50 o 
  -4  10  14      136.06      156.45     17.73 o 
  -3  10  14       50.72       74.82     10.33 o 
  -2  10  14       79.26      123.58     15.76 o 
  -1  10  14       21.50       24.65     10.19 o 
   0  10  14       37.17       41.47     11.88 o 
   1  10  14        0.29       -5.67     12.79 o 
  -8  11  14        4.53       -1.32      6.73 o 
  -7  11  14        1.33        1.53      6.67 o 
  -6  11  14        2.51       22.77     13.32 o 
  -5  11  14       10.43        7.74      8.38 o 
  -4  11  14       14.61       16.80     18.16 o 
  -3  11  14        1.84       -6.38      7.60 o 
  -2  11  14        0.90        4.82      8.85 o 
  -1  11  14       11.71       -8.16      8.16 o 
   0  11  14       50.22       61.34     13.45 o 
  -6  12  14       33.44       61.32     12.31 o 
  -5  12  14        7.86       18.92      7.41 o 
  -4  12  14       90.91      129.70     13.17 o 
  -3  12  14       16.93       11.43      9.87 o 
  -2  12  14       58.56       71.92     15.06 o 
 -13   1  15       32.58       26.94      6.74 o 
 -12   1  15        1.13       -2.68      4.32 o 
 -11   1  15       59.35       51.28      7.53 o 
 -10   1  15      206.27      220.33     13.32 o 
  -9   1  15      118.40      119.40      9.26 o 
  -8   1  15       71.14       60.82      6.73 o 
  -7   1  15       31.58       34.65      5.30 o 
  -6   1  15        0.08       -1.61      3.12 o 
  -5   1  15       21.07       14.00      5.36 o 
  -4   1  15        2.80        6.83      3.54 o 
  -3   1  15       27.52       24.75      4.85 o 
  -2   1  15      127.96      123.55      8.96 o 
  -1   1  15      138.27      128.26     10.66 o 
   0   1  15        8.41        8.54      6.31 o 
   1   1  15        0.09       -1.99      5.42 o 
   2   1  15        0.12        1.43      6.48 o 
   3   1  15      100.98      106.66     11.41 o 
   4   1  15        0.54       -1.67      5.01 o 
   5   1  15        2.50        1.52      5.24 o 
 -13   2  15       38.01       24.09      6.51 o 
 -12   2  15       37.57       27.16      6.70 o 
 -11   2  15       30.17       29.93      5.87 o 
 -10   2  15       54.08       69.66      8.64 o 
  -9   2  15      112.68      119.34      9.14 o 
  -8   2  15       91.90       74.74      7.15 o 
  -7   2  15       44.75       48.40      7.38 o 
  -6   2  15        6.21        5.72      3.50 o 
  -5   2  15        0.14       -1.16      3.10 o 
  -4   2  15      379.61      357.71     13.94 o 
  -3   2  15     1005.27      994.56     26.20 o 
  -2   2  15      241.35      233.01      9.76 o 
  -1   2  15       57.61       64.22      9.01 o 
   0   2  15        8.03       11.62      5.09 o 
   1   2  15        7.46        8.63      6.10 o 
   2   2  15      432.78      489.36     22.10 o 
   3   2  15        3.02        4.19      4.61 o 
   4   2  15       16.29       15.38      6.23 o 
   5   2  15       18.14       27.65      6.77 o 
 -13   3  15        1.31        1.16      5.76 o 
 -12   3  15       59.03       61.44      7.84 o 
 -11   3  15        4.52        7.88      4.19 o 
 -10   3  15      120.02      128.44      9.79 o 
  -9   3  15      173.99      160.97     10.61 o 
  -8   3  15      291.69      275.61     12.25 o 
  -7   3  15       27.59       27.85      4.85 o 
  -6   3  15       11.25        4.77      3.67 o 
  -5   3  15       24.29       19.38      3.85 o 
  -4   3  15      214.78      200.31      9.60 o 
  -3   3  15       18.55       14.09      4.27 o 
  -2   3  15      112.69      117.88      8.79 o 
  -1   3  15      268.83      270.57     12.44 o 
   0   3  15        5.00        6.05      4.36 o 
   1   3  15        1.78        3.83      5.12 o 
   2   3  15      140.36      140.72     10.70 o 
   3   3  15       11.55        5.13      4.95 o 
   4   3  15        4.28        1.23      4.70 o 
 -13   4  15      123.27      103.59     15.63 o 
 -12   4  15       20.56       25.78     14.13 o 
 -11   4  15        0.55        3.68      7.15 o 
 -10   4  15       89.94       94.83      8.50 o 
  -9   4  15        0.23       -3.38      3.38 o 
  -8   4  15      168.32      153.92     10.13 o 
  -7   4  15      152.32      153.57      9.51 o 
  -6   4  15       48.53       41.36      4.64 o 
  -5   4  15      306.00      307.23     12.47 o 
  -4   4  15       50.23       45.47      5.66 o 
  -3   4  15       42.72       57.43      6.27 o 
  -2   4  15      145.48      144.02      9.73 o 
  -1   4  15       73.02       73.55     10.23 o 
   0   4  15       17.48        9.71      7.76 o 
   1   4  15        3.76        3.11      3.46 o 
   2   4  15       26.53       16.92      7.68 o 
   3   4  15        3.18        5.50      3.53 o 
   4   4  15        0.95       12.42      5.83 o 
 -12   5  15       32.12       38.26     10.47 o 
 -11   5  15        3.89        3.57      6.34 o 
 -10   5  15        0.77       -3.26      5.66 o 
  -9   5  15        1.63       -0.25      5.97 o 
  -8   5  15       23.75       32.00      8.61 o 
  -7   5  15       12.86       22.42      5.39 o 
  -6   5  15       39.49       33.83      5.10 o 
  -5   5  15      130.50      114.92      8.39 o 
  -4   5  15        6.67       10.38      4.08 o 
  -3   5  15       32.44       36.67      5.81 o 
  -2   5  15       99.28       89.38      8.10 o 
  -1   5  15       43.34       43.99      7.78 o 
   0   5  15        2.35       -0.40      5.85 o 
   1   5  15        1.45        3.80      5.69 o 
   2   5  15       37.61       65.37     11.82 o 
   3   5  15        2.99        7.02      6.71 o 
   4   5  15        2.66       10.34      8.91 o 
 -12   6  15        6.93        2.90      7.53 o 
 -11   6  15       67.64       48.79     12.97 o 
 -10   6  15        7.35       12.64      7.38 o 
  -9   6  15       15.24        5.36      8.61 o 
  -8   6  15        0.09        9.73      6.81 o 
  -7   6  15      133.78      135.75     14.89 o 
  -6   6  15       22.34       29.45      6.50 o 
  -5   6  15       45.16       49.61      7.62 o 
  -4   6  15        3.46        5.23      3.92 o 
  -3   6  15       60.26       53.49      6.47 o 
  -2   6  15       14.64       10.00      4.47 o 
  -1   6  15       13.87       19.62      6.26 o 
   0   6  15       25.85       18.79      6.43 o 
   1   6  15        1.15       -0.29      5.67 o 
   2   6  15       50.24       52.54      8.88 o 
   3   6  15        0.00        5.59      6.73 o 
 -12   7  15      198.92      205.85     21.33 o 
 -11   7  15       72.51       79.74     13.21 o 
 -10   7  15      116.19      157.03     17.49 o 
  -9   7  15       77.16       90.83     13.52 o 
  -8   7  15      235.74      278.60     16.69 o 
  -7   7  15      135.18      132.82     15.07 o 
  -6   7  15        0.19       -1.76      4.89 o 
  -5   7  15       28.93       31.81      7.05 o 
  -4   7  15       16.68       13.68      5.98 o 
  -3   7  15        4.29        5.37      5.87 o 
  -2   7  15       44.08       48.58      8.25 o 
  -1   7  15       78.63       73.37      9.41 o 
   0   7  15       11.34       12.66      6.27 o 
   1   7  15        0.15        1.97      6.04 o 
   2   7  15      232.26      304.22     23.91 o 
   3   7  15       25.96       38.61      9.07 o 
 -11   8  15       20.63       19.33      9.40 o 
 -10   8  15       16.42       10.13      7.66 o 
  -9   8  15        2.60        2.91      7.17 o 
  -8   8  15       61.75       80.09     13.14 o 
  -7   8  15        0.02        1.84      5.25 o 
  -6   8  15        3.45        0.04      5.37 o 
  -5   8  15       30.42       26.78      6.86 o 
  -4   8  15       18.81       14.22      6.08 o 
  -3   8  15       41.04       54.74      8.43 o 
  -2   8  15      205.83      230.18     23.14 o 
  -1   8  15        0.15       -0.20      8.28 o 
   0   8  15       38.16       46.84     12.60 o 
   1   8  15       58.57       55.67     12.09 o 
   2   8  15        0.45        1.37      8.31 o 
 -10   9  15        0.00        3.94      7.86 o 
  -9   9  15       55.56       60.59     11.81 o 
  -8   9  15       54.73       73.61     10.02 o 
  -7   9  15       13.93       12.36      6.85 o 
  -6   9  15       42.03       34.63      7.03 o 
  -5   9  15       63.84       65.40      9.35 o 
  -4   9  15       91.24      100.36     11.31 o 
  -3   9  15        8.62       -3.11      8.19 o 
  -2   9  15        5.50       16.16      8.38 o 
  -1   9  15       60.24       50.92     12.20 o 
   0   9  15       33.02       47.30     11.49 o 
   1   9  15       41.26       40.54     11.75 o 
  -9  10  15       11.08       18.95      9.73 o 
  -8  10  15        7.39       -1.85      6.00 o 
  -7  10  15        2.94       10.16      8.16 o 
  -6  10  15       17.82       16.83      7.20 o 
  -5  10  15        0.48       -0.69      6.22 o 
  -4  10  15        2.77       11.24      7.19 o 
  -3  10  15       12.76       28.41     10.53 o 
  -2  10  15        3.94        5.47      9.28 o 
  -1  10  15       39.93       40.72     11.44 o 
   0  10  15       17.91       24.24     10.62 o 
  -7  11  15        8.55       18.07      8.81 o 
  -6  11  15       39.29       29.90     10.40 o 
  -5  11  15       20.60        8.39     14.95 o 
  -4  11  15       38.47       74.97     13.69 o 
  -3  11  15       10.96       25.94     10.77 o 
  -2  11  15        0.01       18.89      9.83 o 
  -1  11  15       40.68       52.52     12.81 o 
 -13   0  16       37.27       35.66     25.24 o 
 -12   0  16        6.28        0.97      9.20 o 
 -11   0  16       14.77       12.75      7.37 o 
 -10   0  16        3.09       -0.87      5.94 o 
  -9   0  16        9.82        7.00      5.99 o 
  -8   0  16        8.52        5.53      8.20 o 
  -7   0  16       64.13       38.94      8.45 o 
  -6   0  16      387.08      335.42     19.61 o 
  -5   0  16       18.96       11.44      5.76 o 
  -4   0  16        8.27        1.55      5.09 o 
  -3   0  16      204.57      192.51     27.07 o 
  -2   0  16       30.77       17.83     10.42 o 
  -1   0  16        0.28       -3.56      7.79 o 
   0   0  16       21.73       21.34     11.20 o 
   1   0  16       12.60       20.12     10.92 o 
   2   0  16       84.65      104.71     19.45 o 
   3   0  16        5.72       10.97     11.97 o 
   4   0  16       13.17        4.11     10.11 o 
 -13   1  16       31.72       27.29      6.84 o 
 -12   1  16        0.98        2.61      6.83 o 
 -11   1  16       63.50       73.14      8.20 o 
 -10   1  16       29.17       18.26      5.03 o 
  -9   1  16       24.58       20.24      5.17 o 
  -8   1  16       68.03       61.87      6.76 o 
  -7   1  16       59.60       42.35      5.74 o 
  -6   1  16      315.11      290.35     19.79 o 
  -5   1  16       55.62       61.87      6.64 o 
  -4   1  16       82.58       70.17      6.87 o 
  -3   1  16       76.99       80.12     10.74 o 
  -2   1  16       98.95       81.63      7.70 o 
  -1   1  16        2.52        1.85      4.97 o 
   0   1  16       56.07       66.58     19.27 o 
   1   1  16       10.62        4.18      8.13 o 
   2   1  16       40.89       44.97      8.27 o 
   3   1  16       69.48       66.01      8.44 o 
   4   1  16       39.58       47.92      7.68 o 
 -13   2  16       14.72       13.76      7.00 o 
 -12   2  16       10.53       14.49      5.13 o 
 -11   2  16      235.03      191.09     12.94 o 
 -10   2  16        3.66        8.63      4.72 o 
  -9   2  16       13.62       14.89      4.46 o 
  -8   2  16      146.34      160.79     10.57 o 
  -7   2  16        3.85        3.66      3.39 o 
  -6   2  16       16.48       21.94      4.70 o 
  -5   2  16       55.85       37.98      7.10 o 
  -4   2  16       30.74       29.62      5.87 o 
  -3   2  16      275.29      281.56     12.56 o 
  -2   2  16       41.09       40.08      5.80 o 
  -1   2  16        0.33       -0.30      4.05 o 
   0   2  16        1.31       -2.44      5.49 o 
   1   2  16       39.07       43.38     10.65 o 
   2   2  16       43.14       39.03      8.80 o 
   3   2  16        0.30       -1.18      3.88 o 
   4   2  16        2.52        8.28      4.78 o 
 -13   3  16       10.03       14.24     11.45 o 
 -12   3  16       20.32       17.65      6.36 o 
 -11   3  16       24.97       28.60      7.03 o 
 -10   3  16      148.74      150.94     10.81 o 
  -9   3  16       12.73       16.87      4.55 o 
  -8   3  16      137.29      143.26      9.82 o 
  -7   3  16        0.00       -3.53      4.21 o 
  -6   3  16       12.31       11.38      4.03 o 
  -5   3  16        2.15        3.08      4.14 o 
  -4   3  16        0.47       -0.01      3.22 o 
  -3   3  16      613.33      547.43     17.05 o 
  -2   3  16      180.15      190.30     10.24 o 
  -1   3  16       33.12       44.07      6.40 o 
   0   3  16      465.20      504.05     19.07 o 
   1   3  16      194.63      196.60     18.70 o 
   2   3  16      123.23      110.37     11.78 o 
   3   3  16        1.06        3.29      5.19 o 
   4   3  16       56.10       79.49     12.56 o 
 -13   4  16       32.42       36.64     13.38 o 
 -12   4  16      201.33      226.61     21.50 o 
 -11   4  16      104.70      122.01     15.35 o 
 -10   4  16      125.25      121.31     17.06 o 
  -9   4  16        3.08       -3.49      5.84 o 
  -8   4  16      306.09      279.08     12.80 o 
  -7   4  16       60.17       67.18      6.93 o 
  -6   4  16        2.71       -1.63      2.99 o 
  -5   4  16      225.55      205.14     10.09 o 
  -4   4  16      178.33      181.06      9.79 o 
  -3   4  16       34.25       38.10      5.13 o 
  -2   4  16      552.37      522.62     16.89 o 
  -1   4  16      106.44      137.87     10.18 o 
   0   4  16        4.46        8.87      5.02 o 
   1   4  16       38.51       52.75      6.52 o 
   2   4  16       20.42       21.84      7.39 o 
   3   4  16        0.04        4.55      5.87 o 
 -12   5  16        5.28        4.60      5.65 o 
 -11   5  16       31.13       17.89      7.33 o 
 -10   5  16        9.73        5.27      6.18 o 
  -9   5  16       22.51       15.47      7.73 o 
  -8   5  16       15.98        1.03      5.97 o 
  -7   5  16       10.43       13.69      5.90 o 
  -6   5  16      224.43      201.97     11.21 o 
  -5   5  16       27.98       19.06      4.80 o 
  -4   5  16       29.35       40.21      6.14 o 
  -3   5  16      693.56      764.91     24.81 o 
  -2   5  16      243.72      254.24     23.30 o 
  -1   5  16        0.08        1.70      5.45 o 
   0   5  16       42.07       40.59      8.09 o 
   1   5  16       47.04       30.68      7.88 o 
   2   5  16        7.78       13.96      8.90 o 
   3   5  16        0.30        0.98      5.79 o 
 -12   6  16       54.86       63.40     13.13 o 
 -11   6  16        4.43        0.81      9.59 o 
 -10   6  16        7.78        7.41      7.16 o 
  -9   6  16        7.02        3.90      6.71 o 
  -8   6  16       84.29       80.94     12.28 o 
  -7   6  16      222.06      262.34     15.65 o 
  -6   6  16       39.45       37.43      7.08 o 
  -5   6  16        0.17        4.15      5.13 o 
  -4   6  16       20.96       20.65      4.99 o 
  -3   6  16       40.95       38.32      6.12 o 
  -2   6  16      234.68      252.04     13.69 o 
  -1   6  16       30.53       34.40      8.73 o 
   0   6  16       35.59       26.09      7.57 o 
   1   6  16       13.87       15.71      7.01 o 
   2   6  16        9.26       12.03     10.90 o 
   3   6  16       65.00       64.96      9.94 o 
 -11   7  16        5.64       11.05      7.86 o 
 -10   7  16        2.91        0.94      7.26 o 
  -9   7  16       14.67        4.15      7.49 o 
  -8   7  16        1.06        2.14      6.36 o 
  -7   7  16       58.80       74.10     12.04 o 
  -6   7  16        5.04       -0.10      5.22 o 
  -5   7  16       26.44       26.09      6.73 o 
  -4   7  16       57.57       74.44      9.63 o 
  -3   7  16        7.90       -1.94      8.41 o 
  -2   7  16       21.21       23.45      7.15 o 
  -1   7  16        4.35        5.83      6.26 o 
   0   7  16        1.02        7.16      6.82 o 
   1   7  16        0.86       12.29      7.09 o 
   2   7  16      160.68      190.71     15.87 o 
 -11   8  16        0.14        0.89      9.02 o 
 -10   8  16        3.08        3.54      7.57 o 
  -9   8  16       19.35       18.61      8.76 o 
  -8   8  16        2.09       -5.41      5.41 o 
  -7   8  16        0.11        3.23      7.47 o 
  -6   8  16      148.87      161.26     13.60 o 
  -5   8  16        5.97        5.77      7.15 o 
  -4   8  16        1.20       -5.36      5.36 o 
  -3   8  16       40.36       61.95      9.56 o 
  -2   8  16       71.15      101.73     14.14 o 
  -1   8  16       94.81      111.75     12.16 o 
   0   8  16       59.58       67.17     12.96 o 
   1   8  16      119.91      148.18     17.68 o 
 -10   9  16       50.53       38.89     18.79 o 
  -9   9  16       25.05       23.92     17.10 o 
  -8   9  16       23.18       24.71      7.65 o 
  -7   9  16       60.18       61.47      9.62 o 
  -6   9  16       23.64       33.17      6.94 o 
  -5   9  16       59.45       55.57      9.20 o 
  -4   9  16      120.32      154.55     13.87 o 
  -3   9  16        2.58       -3.39      7.67 o 
  -2   9  16       38.32       44.89     11.56 o 
  -1   9  16        7.75       14.74      9.31 o 
   0   9  16      222.08      281.28     23.93 o 
  -8  10  16        8.36        2.96      6.63 o 
  -7  10  16       73.40       91.20     14.34 o 
  -6  10  16       28.02       34.86      8.69 o 
  -5  10  16        0.02       -1.80      6.24 o 
  -4  10  16        9.75       25.86     10.41 o 
  -3  10  16        9.34       14.81      9.40 o 
  -2  10  16       58.17       68.77     13.62 o 
  -1  10  16       22.95       15.43     10.22 o 
  -6  11  16       27.35       38.18     11.00 o 
  -5  11  16        2.22        5.28      8.61 o 
  -4  11  16        7.10        9.33      9.10 o 
  -3  11  16        7.81       -1.78     16.11 o 
 -13   1  17        1.07        2.94      5.13 o 
 -12   1  17       93.97       91.60      9.74 o 
 -11   1  17       13.41       14.46      5.51 o 
 -10   1  17       33.05       32.30      6.23 o 
  -9   1  17        0.46       -3.29      3.29 o 
  -8   1  17       34.89       29.56      6.21 o 
  -7   1  17       13.01        8.80      4.03 o 
  -6   1  17       25.30       15.28      4.80 o 
  -5   1  17        2.15       -3.15      3.15 o 
  -4   1  17       71.08       68.05      7.11 o 
  -3   1  17       94.32      101.60      8.82 o 
  -2   1  17      140.22      147.44     16.10 o 
  -1   1  17       16.92       14.30      4.96 o 
   0   1  17        9.57        1.26      7.75 o 
   1   1  17       24.90       15.17      8.15 o 
   2   1  17       11.73        8.98      6.32 o 
   3   1  17       96.55      120.74     11.45 o 
 -13   2  17        0.36        6.41      4.99 o 
 -12   2  17       99.02      112.14     10.41 o 
 -11   2  17        0.27        6.40      4.71 o 
 -10   2  17      304.51      286.26     14.54 o 
  -9   2  17      101.79      112.59      9.59 o 
  -8   2  17      231.52      259.66     12.82 o 
  -7   2  17       28.62       27.07      5.17 o 
  -6   2  17       58.78       59.18      6.68 o 
  -5   2  17        0.43        6.73      3.91 o 
  -4   2  17        6.58       12.40      4.30 o 
  -3   2  17      178.78      170.25     11.01 o 
  -2   2  17      101.09       98.05      8.67 o 
  -1   2  17        2.13       -2.56      4.61 o 
   0   2  17      290.56      299.51     16.61 o 
   1   2  17       31.29       18.80     11.37 o 
   2   2  17       32.02       22.15      7.00 o 
   3   2  17       44.38       25.56      9.51 o 
 -13   3  17       16.89       29.34     10.32 o 
 -12   3  17      154.12      174.19     12.25 o 
 -11   3  17       54.15       59.97      7.41 o 
 -10   3  17       33.24       37.95      6.07 o 
  -9   3  17       27.28       12.73      6.46 o 
  -8   3  17      158.52      158.78     10.55 o 
  -7   3  17       67.92       68.06      7.19 o 
  -6   3  17       66.97       65.10      7.11 o 
  -5   3  17       29.28       31.64      5.23 o 
  -4   3  17       53.32       50.11      5.65 o 
  -3   3  17      166.29      134.05      8.74 o 
  -2   3  17        0.31       -1.39      3.32 o 
  -1   3  17      139.46      138.12     11.98 o 
   0   3  17      102.52      110.87     11.37 o 
   1   3  17        0.14       -0.11      4.68 o 
   2   3  17       11.19        9.41      5.73 o 
   3   3  17        2.82       17.90      5.85 o 
 -12   4  17       67.32       49.65     11.31 o 
 -11   4  17       20.73       14.54      7.99 o 
 -10   4  17       35.35       47.52      8.01 o 
  -9   4  17        0.27       -0.48      5.26 o 
  -8   4  17       48.85       58.72      8.24 o 
  -7   4  17      174.39      168.84     12.95 o 
  -6   4  17       25.41       33.06      4.86 o 
  -5   4  17       65.69       76.61      8.16 o 
  -4   4  17        6.60        8.76      3.93 o 
  -3   4  17      151.21      164.29      9.72 o 
  -2   4  17        3.45        6.55      3.60 o 
  -1   4  17       40.80       40.03      6.51 o 
   0   4  17        0.58       -3.54      4.35 o 
   1   4  17       17.10       20.58      5.36 o 
   2   4  17        6.59        9.30     10.76 o 
   3   4  17        8.75       26.31      9.42 o 
 -12   5  17       28.46       27.21      9.15 o 
 -11   5  17        3.91        0.72      5.44 o 
 -10   5  17        8.10        0.80      4.71 o 
  -9   5  17       85.61       79.49     18.09 o 
  -8   5  17       35.08       19.45      7.21 o 
  -7   5  17        2.50        5.54      3.99 o 
  -6   5  17        0.18        6.69      4.13 o 
  -5   5  17        8.12        7.99      4.76 o 
  -4   5  17      320.86      309.66     14.31 o 
  -3   5  17       88.52       95.17      8.68 o 
  -2   5  17        0.78        3.17      4.33 o 
  -1   5  17       49.11       48.01      8.58 o 
   0   5  17       50.09       52.37      9.07 o 
   1   5  17       18.51       15.93      7.01 o 
   2   5  17        2.56        2.36      5.88 o 
 -11   6  17        9.23        9.87     10.31 o 
 -10   6  17        9.30       12.40      7.92 o 
  -9   6  17        9.45        7.51      7.22 o 
  -8   6  17       48.71       54.23     11.25 o 
  -7   6  17       74.20       88.85     10.07 o 
  -6   6  17       40.75       50.30      8.54 o 
  -5   6  17       17.93       21.37      7.01 o 
  -4   6  17       19.70       10.37      6.18 o 
  -3   6  17       20.52       27.79      7.53 o 
  -2   6  17        2.39        3.80      4.81 o 
  -1   6  17        0.73        4.99      5.13 o 
   0   6  17        9.53        3.94      6.37 o 
   1   6  17        2.17        4.49      6.73 o 
   2   6  17        0.95       -6.81      6.81 o 
 -11   7  17      137.52      171.79     19.88 o 
 -10   7  17        0.75       -6.59      6.59 o 
  -9   7  17       18.40       19.46     10.36 o 
  -8   7  17        6.09       -3.79      6.71 o 
  -7   7  17       15.00       25.07      9.40 o 
  -6   7  17       30.46       43.12      8.04 o 
  -5   7  17       19.29       24.12      7.13 o 
  -4   7  17        0.01       -3.76      5.14 o 
  -3   7  17       33.27       50.80      8.68 o 
  -2   7  17       19.47       22.27      7.31 o 
  -1   7  17      198.41      223.17     18.26 o 
   0   7  17        4.92       10.11      6.79 o 
   1   7  17       30.46       54.04     10.14 o 
 -10   8  17       22.34       13.66      9.89 o 
  -9   8  17       66.89       89.74     16.49 o 
  -8   8  17        4.65       14.69      6.90 o 
  -7   8  17       69.04       76.70     12.99 o 
  -6   8  17        9.52       13.09      6.43 o 
  -5   8  17       58.09       69.97      9.87 o 
  -4   8  17        4.55       20.74      7.34 o 
  -3   8  17       48.21       45.54      8.89 o 
  -2   8  17       15.32        7.04      7.16 o 
  -1   8  17       70.65       85.76     11.09 o 
   0   8  17       41.31       85.84     14.03 o 
  -9   9  17        1.76        3.75      6.93 o 
  -8   9  17        0.89        0.21      6.11 o 
  -7   9  17       23.31       16.87      7.59 o 
  -6   9  17       14.29       16.75      7.55 o 
  -5   9  17       22.14       26.47      7.73 o 
  -4   9  17       34.72       46.08      9.30 o 
  -3   9  17       28.68       20.52     27.86 o 
  -2   9  17        9.23       10.51     13.63 o 
  -1   9  17        0.13       13.40      9.79 o 
  -7  10  17        4.48       11.58      9.02 o 
  -6  10  17        0.28       -1.57      6.64 o 
  -5  10  17        6.53        1.80      6.75 o 
  -4  10  17        2.31        8.64      9.90 o 
  -3  10  17       18.59        1.39      9.13 o 
  -2  10  17       30.24       30.22     11.16 o 
 -13   0  18      137.35      124.84     56.13 o 
 -12   0  18        6.19       13.58      8.26 o 
 -11   0  18        0.83        1.13      5.54 o 
 -10   0  18        4.10       -0.45      9.60 o 
  -9   0  18        4.11        4.58      9.62 o 
  -8   0  18      113.57       99.20     16.90 o 
  -7   0  18       45.44       36.07     10.49 o 
  -6   0  18      329.79      304.02     19.33 o 
  -5   0  18      309.51      260.86     17.64 o 
  -4   0  18       62.29       53.05      9.69 o 
  -3   0  18      114.35      138.15     14.96 o 
  -2   0  18       96.21      114.25     16.26 o 
  -1   0  18        3.36        5.26      8.15 o 
   0   0  18        7.22       10.24     12.40 o 
   1   0  18        6.11        3.06     11.17 o 
   2   0  18       38.87       46.10     15.10 o 
 -13   1  18        0.50       13.14      5.60 o 
 -12   1  18        0.37        2.20      4.77 o 
 -11   1  18       90.87       96.14      9.76 o 
 -10   1  18        1.29        2.27      4.12 o 
  -9   1  18       20.65       23.25      5.41 o 
  -8   1  18        4.57        2.30      3.95 o 
  -7   1  18       34.06       42.01      6.36 o 
  -6   1  18        1.01       -0.48      3.90 o 
  -5   1  18        4.76        1.89      3.72 o 
  -4   1  18        5.93        9.30      4.52 o 
  -3   1  18        2.92        3.90      4.36 o 
  -2   1  18        0.89       -3.97      3.97 o 
  -1   1  18       75.71       93.21     10.00 o 
   0   1  18        0.05       -3.19      5.32 o 
   1   1  18        0.87       -1.08      6.78 o 
   2   1  18        0.00        1.16      5.10 o 
 -13   2  18        2.01        5.63      4.84 o 
 -12   2  18       30.21       22.08      6.20 o 
 -11   2  18      108.45       98.81      9.64 o 
 -10   2  18      156.51      156.08     11.54 o 
  -9   2  18        4.95        1.92      3.74 o 
  -8   2  18       13.21        5.04      4.29 o 
  -7   2  18       18.18       15.28      4.93 o 
  -6   2  18      147.26      146.23     13.23 o 
  -5   2  18       51.55       39.60      6.32 o 
  -4   2  18       14.22       11.41      4.82 o 
  -3   2  18        4.52        8.55      4.82 o 
  -2   2  18       54.98       48.33      6.96 o 
  -1   2  18       69.01       69.29      8.07 o 
   0   2  18      126.24      133.61     12.46 o 
   1   2  18       38.73       44.06     10.05 o 
   2   2  18      129.58      154.23     14.20 o 
 -12   3  18       60.86       61.86      8.09 o 
 -11   3  18        0.03       -0.46      3.99 o 
 -10   3  18      563.61      550.47     20.79 o 
  -9   3  18       17.62       23.35      4.93 o 
  -8   3  18       17.87       15.54      6.56 o 
  -7   3  18        3.17        5.95      3.65 o 
  -6   3  18      175.32      194.29     13.85 o 
  -5   3  18      453.49      434.84     16.89 o 
  -4   3  18      155.59      169.12     11.23 o 
  -3   3  18        0.38        9.80      4.35 o 
  -2   3  18       40.38       46.99      6.48 o 
  -1   3  18       11.05        2.64      5.72 o 
   0   3  18      490.08      469.39     27.03 o 
   1   3  18        1.90        3.08      7.76 o 
   2   3  18       36.34       23.90      7.28 o 
 -12   4  18       39.69       41.36     19.50 o 
 -11   4  18        8.69       14.12      9.08 o 
 -10   4  18       65.07       60.43     11.51 o 
  -9   4  18        5.83        8.77      4.98 o 
  -8   4  18       22.70       33.16      6.71 o 
  -7   4  18        0.29        5.78      4.78 o 
  -6   4  18      192.35      202.91     14.61 o 
  -5   4  18      136.37      135.09     10.04 o 
  -4   4  18        0.04        0.84      4.07 o 
  -3   4  18       10.01       10.58      4.75 o 
  -2   4  18        0.61       -4.03      4.03 o 
  -1   4  18       74.66       78.36      8.83 o 
   0   4  18       20.06       20.36      6.91 o 
   1   4  18       38.45       28.68      9.50 o 
   2   4  18       13.44        2.05      8.00 o 
 -12   5  18        5.96       11.77      8.96 o 
 -11   5  18        0.00        2.00      6.91 o 
 -10   5  18       17.96       28.48      9.41 o 
  -9   5  18        0.61        0.50      5.68 o 
  -8   5  18      134.13      124.68     22.02 o 
  -7   5  18        6.37        7.37      3.65 o 
  -6   5  18      157.50      169.48     12.71 o 
  -5   5  18      223.02      235.34     16.73 o 
  -4   5  18       64.41       57.69      7.12 o 
  -3   5  18       13.70        8.96      4.76 o 
  -2   5  18       38.17       54.57      7.54 o 
  -1   5  18       71.03       85.36      9.14 o 
   0   5  18       37.60       28.75      7.79 o 
   1   5  18       14.93        5.19      6.31 o 
 -11   6  18       28.80       29.36     10.78 o 
 -10   6  18        0.50        5.09      8.23 o 
  -9   6  18       60.24       58.33     11.81 o 
  -8   6  18       20.93       11.03      7.54 o 
  -7   6  18        0.84        2.03      5.49 o 
  -6   6  18       44.29       57.92      8.97 o 
  -5   6  18        1.48        5.52      5.71 o 
  -4   6  18       51.40       78.20     10.32 o 
  -3   6  18        3.45        4.42      5.56 o 
  -2   6  18       28.83       38.65      6.89 o 
  -1   6  18      262.12      238.47     14.65 o 
   0   6  18       47.39       49.52      9.38 o 
   1   6  18        6.43       11.32      9.23 o 
 -10   7  18        1.54        4.75      7.88 o 
  -9   7  18        4.67        1.05      7.25 o 
  -8   7  18        1.73        0.12      7.97 o 
  -7   7  18       17.43       18.21      6.67 o 
  -6   7  18       75.17       96.77     11.37 o 
  -5   7  18        7.61        6.52      6.55 o 
  -4   7  18       26.34       20.42      7.28 o 
  -3   7  18       11.26       14.63      7.00 o 
  -2   7  18       35.23       49.79      9.29 o 
  -1   7  18      252.38      295.11     19.63 o 
   0   7  18        5.80       18.62      7.87 o 
  -9   8  18      104.46      131.72     14.81 o 
  -8   8  18        8.89       14.35      6.74 o 
  -7   8  18        9.01       10.10      8.74 o 
  -6   8  18       18.36       20.86      7.37 o 
  -5   8  18       49.58       68.69     10.27 o 
  -4   8  18      100.01      104.58     18.55 o 
  -3   8  18       12.99       18.88      8.33 o 
  -2   8  18       19.67       19.53      7.95 o 
  -1   8  18        0.50       11.57     10.05 o 
  -8   9  18       10.25       13.13      7.37 o 
  -7   9  18       15.12       20.11      7.67 o 
  -6   9  18        0.12        2.55      6.63 o 
  -5   9  18       71.18       92.80     11.89 o 
  -4   9  18       11.02       16.59      7.83 o 
  -3   9  18        0.00        4.40      9.02 o 
  -2   9  18       16.41       15.94     15.91 o 
 -12   1  19        0.83       -1.91      4.71 o 
 -11   1  19        5.67       12.11      5.45 o 
 -10   1  19       20.10       12.82      5.08 o 
  -9   1  19        7.33        2.54      4.44 o 
  -8   1  19        0.10       -2.73      3.95 o 
  -7   1  19        0.48        3.68      4.12 o 
  -6   1  19        4.68        5.33      4.18 o 
  -5   1  19       95.40       95.98     10.32 o 
  -4   1  19        0.00        2.54      4.01 o 
  -3   1  19       47.82       48.23      7.16 o 
  -2   1  19       35.04       48.37      7.26 o 
  -1   1  19        3.99        2.03      5.10 o 
   0   1  19       13.02       15.13      6.91 o 
   1   1  19       19.38       30.02     22.26 o 
 -12   2  19       27.32       32.05      7.24 o 
 -11   2  19      347.92      376.07     18.58 o 
 -10   2  19       35.82       40.73      6.88 o 
  -9   2  19      211.73      236.19     13.33 o 
  -8   2  19        7.98       10.63      4.83 o 
  -7   2  19       31.05       44.19      6.52 o 
  -6   2  19      110.07       87.74      9.55 o 
  -5   2  19       82.83       72.02      7.78 o 
  -4   2  19       10.28       10.46      4.90 o 
  -3   2  19       20.16       31.07      6.38 o 
  -2   2  19      117.63      136.64     10.95 o 
  -1   2  19        0.03        2.17      4.87 o 
   0   2  19        4.37        6.97      5.96 o 
   1   2  19       53.69       51.32      8.01 o 
 -12   3  19        5.77        1.56      7.17 o 
 -11   3  19       47.22       56.49      8.93 o 
 -10   3  19       31.72       31.33      5.82 o 
  -9   3  19        9.48       15.71      4.93 o 
  -8   3  19        3.64       -3.63      3.63 o 
  -7   3  19        3.37        4.75      3.96 o 
  -6   3  19      279.01      305.22     13.88 o 
  -5   3  19       21.51       21.41      5.72 o 
  -4   3  19       26.80       36.82      6.84 o 
  -3   3  19       25.26       23.50      5.47 o 
  -2   3  19        3.35       13.03      5.03 o 
  -1   3  19       95.72       97.81      9.66 o 
   0   3  19       72.45      109.39     11.97 o 
   1   3  19        0.19       11.53      7.14 o 
 -12   4  19        9.69        6.74      6.86 o 
 -11   4  19        0.01        5.23      9.15 o 
 -10   4  19        2.42       -2.02      9.47 o 
  -9   4  19       21.02       11.29      5.71 o 
  -8   4  19        0.00       -0.87      5.51 o 
  -7   4  19        2.43        8.22      7.53 o 
  -6   4  19        0.29        0.60      4.62 o 
  -5   4  19        1.85        2.31      4.48 o 
  -4   4  19       26.95       19.63      7.12 o 
  -3   4  19        0.00       -1.63      4.29 o 
  -2   4  19        1.72       -0.63      5.20 o 
  -1   4  19        0.22        1.31      5.77 o 
   0   4  19        5.72       14.49      8.43 o 
   1   4  19        0.01        3.67      8.39 o 
 -11   5  19       14.93       23.59     13.40 o 
 -10   5  19        4.34        9.11      8.01 o 
  -9   5  19       60.80       30.98      9.73 o 
  -8   5  19        6.98        0.75      7.16 o 
  -7   5  19      124.00      132.56     16.21 o 
  -6   5  19       39.12       40.86      7.01 o 
  -5   5  19       11.12       11.43      6.42 o 
  -4   5  19       76.51       89.68     10.10 o 
  -3   5  19        1.70        7.25      4.19 o 
  -2   5  19       84.85       96.79     19.91 o 
  -1   5  19       94.39       87.34     15.86 o 
   0   5  19        2.22        3.23      5.28 o 
 -11   6  19       21.45       27.66     10.27 o 
 -10   6  19        0.33        8.39     12.57 o 
  -9   6  19        3.46        6.34      7.69 o 
  -8   6  19        8.29        8.45      7.97 o 
  -7   6  19        1.37        4.75      5.84 o 
  -6   6  19        0.10       -5.60      5.60 o 
  -5   6  19       32.89       26.79      7.32 o 
  -4   6  19        0.01        0.27      5.63 o 
  -3   6  19       19.36       12.16      5.47 o 
  -2   6  19      235.80      254.80     15.28 o 
  -1   6  19        2.17        5.49      5.43 o 
   0   6  19       12.03       30.25      8.23 o 
 -10   7  19        4.40        7.42      8.67 o 
  -9   7  19       17.31       17.10      9.19 o 
  -8   7  19       21.77       16.61      9.32 o 
  -7   7  19        5.23        8.92      6.31 o 
  -6   7  19       11.59       19.23      7.16 o 
  -5   7  19       13.00       16.77      7.01 o 
  -4   7  19        8.95       10.32      6.97 o 
  -3   7  19      106.77      121.27     16.88 o 
  -2   7  19       75.80       95.08     18.15 o 
  -1   7  19       47.32       70.82     10.94 o 
  -9   8  19       34.45       33.99     11.63 o 
  -8   8  19        0.36        0.69      7.93 o 
  -7   8  19        9.81        9.82      8.48 o 
  -6   8  19        1.17        2.73      6.28 o 
  -5   8  19        4.18        6.11      6.73 o 
  -4   8  19       17.63       23.22      7.55 o 
  -3   8  19        2.09        6.28      7.62 o 
  -2   8  19       50.05       67.82     12.71 o 
  -6   9  19        0.14        1.67      6.86 o 
  -5   9  19       14.22       16.74      7.65 o 
 -12   0  20       28.56       41.74     10.56 o 
 -11   0  20        0.01        0.08      6.25 o 
 -10   0  20       21.01       28.78      8.92 o 
  -9   0  20      219.65      226.29     19.54 o 
  -8   0  20        2.22       -5.54      7.81 o 
  -7   0  20       81.66       57.73     10.53 o 
  -6   0  20       49.43       48.66     12.37 o 
  -5   0  20        7.15        0.93      6.11 o 
  -4   0  20      197.49      183.95     19.75 o 
  -3   0  20        6.62        0.63      6.87 o 
  -2   0  20      164.86      210.53     20.14 o 
  -1   0  20       15.27       19.08      8.67 o 
   0   0  20       10.72       42.08     11.03 o 
 -12   1  20       84.64       90.04     10.13 o 
 -11   1  20        0.09        2.06      5.17 o 
 -10   1  20       10.29       12.29      5.42 o 
  -9   1  20        1.95        1.11      4.44 o 
  -8   1  20       16.25       14.52      5.26 o 
  -7   1  20       85.52       78.69      8.52 o 
  -6   1  20       14.76        7.35      5.00 o 
  -5   1  20        3.61        8.75      5.07 o 
  -4   1  20        3.03        7.46      4.71 o 
  -3   1  20       52.85       63.27      8.10 o 
  -2   1  20        5.81        7.96      5.60 o 
  -1   1  20        3.26       -0.08      7.91 o 
   0   1  20       26.36       16.77      6.33 o 
 -12   2  20       41.49       38.12      7.63 o 
 -11   2  20      140.03      158.57     12.20 o 
 -10   2  20        0.23        6.83      4.92 o 
  -9   2  20       46.86       47.91      7.20 o 
  -8   2  20       34.03       39.63      6.60 o 
  -7   2  20       19.37       22.31      5.38 o 
  -6   2  20       58.98       58.64      7.25 o 
  -5   2  20        0.00        7.71      4.49 o 
  -4   2  20       19.07       18.94      5.31 o 
  -3   2  20       14.67       18.79      5.84 o 
  -2   2  20       28.82       26.29      6.56 o 
  -1   2  20        5.20        5.27      5.39 o 
   0   2  20        4.18        5.56      5.54 o 
 -11   3  20      137.58      179.17     15.33 o 
 -10   3  20      128.71      132.13     12.77 o 
  -9   3  20       54.35       61.08     10.93 o 
  -8   3  20      152.35      169.49     11.93 o 
  -7   3  20       32.50       45.93      7.72 o 
  -6   3  20        9.53        8.31      4.45 o 
  -5   3  20      202.27      195.64     12.73 o 
  -4   3  20       28.93       32.91      8.48 o 
  -3   3  20       33.79       45.31      9.95 o 
  -2   3  20        0.23       -2.02      4.54 o 
  -1   3  20        0.13       -4.16      4.16 o 
   0   3  20       15.50       25.10     10.30 o 
 -11   4  20        3.34        6.57      6.63 o 
 -10   4  20       20.76       31.93      9.05 o 
  -9   4  20       13.48        3.58      6.29 o 
  -8   4  20       45.81       52.00      8.47 o 
  -7   4  20        3.39        4.55      4.79 o 
  -6   4  20        0.09        0.72      4.59 o 
  -5   4  20        7.68        8.96      5.17 o 
  -4   4  20       36.01       27.96      9.19 o 
  -3   4  20        2.99        3.57      4.86 o 
  -2   4  20        2.31       11.59      6.21 o 
  -1   4  20        0.33        5.18      6.32 o 
 -10   5  20       13.68       16.28      9.24 o 
  -9   5  20       37.92       44.40     10.67 o 
  -8   5  20      310.77      385.33     38.38 o 
  -7   5  20       28.61       44.29     10.83 o 
  -6   5  20        2.95        4.26      5.29 o 
  -5   5  20        0.00        0.29      5.02 o 
  -4   5  20      335.73      402.80     17.47 o 
  -3   5  20       13.82       24.58      6.32 o 
  -2   5  20       26.14       26.45      7.93 o 
  -1   5  20       34.20       37.16      8.22 o 
 -10   6  20        0.81       -2.64      7.23 o 
  -9   6  20       12.13       12.84      9.52 o 
  -8   6  20       14.11       10.78      9.00 o 
  -7   6  20       44.26       47.04     11.41 o 
  -6   6  20        3.27       -2.07      5.02 o 
  -5   6  20        3.67        7.79      6.34 o 
  -4   6  20       48.63       71.65     10.47 o 
  -3   6  20       34.06       37.93     10.96 o 
  -2   6  20       13.13       11.82      5.82 o 
  -9   7  20        0.04        3.52      8.65 o 
  -8   7  20       30.55       35.52     13.68 o 
  -7   7  20        2.77        4.69      6.17 o 
  -6   7  20       12.52       11.09      6.80 o 
  -5   7  20        0.12       11.03      7.23 o 
  -4   7  20       13.29       16.54      7.13 o 
  -3   7  20      168.04      214.62     17.30 o 
  -7   8  20       12.90       18.61     10.56 o 
  -6   8  20       16.35       39.84      8.96 o 
  -5   8  20       15.11       25.27     10.39 o 
 -11   1  21       19.37       13.58      5.94 o 
 -10   1  21        0.13        0.08      5.00 o 
  -9   1  21      164.22      169.35     12.61 o 
  -8   1  21        1.39       -1.38      5.10 o 
  -7   1  21       60.43       68.52      8.22 o 
  -6   1  21        0.21        1.31      4.48 o 
  -5   1  21        8.65        0.52      4.80 o 
  -4   1  21       47.13       40.68      7.22 o 
  -3   1  21        4.71        3.81      5.39 o 
  -2   1  21       11.24       19.42      6.27 o 
  -1   1  21        0.09       -0.42      5.01 o 
 -11   2  21       54.47       57.32      7.93 o 
 -10   2  21        9.79        5.05      4.84 o 
  -9   2  21      167.62      181.58     17.02 o 
  -8   2  21       18.79       32.06      6.17 o 
  -7   2  21        0.12       -2.34      4.11 o 
  -6   2  21       20.91       31.01      6.29 o 
  -5   2  21        3.94        5.51      4.65 o 
  -4   2  21        7.12       14.73      5.51 o 
  -3   2  21        7.74        4.34      4.91 o 
  -2   2  21        0.19        6.85      5.25 o 
  -1   2  21      100.07      132.56     11.71 o 
 -11   3  21       16.20       12.26      6.39 o 
 -10   3  21        1.76        9.59      5.75 o 
  -9   3  21        5.36       16.06     10.86 o 
  -8   3  21       10.61        7.45      5.65 o 
  -7   3  21        2.48        9.79      5.34 o 
  -6   3  21        1.55        7.36     10.88 o 
  -5   3  21       10.02        3.13      5.15 o 
  -4   3  21        5.98       10.18      5.75 o 
  -3   3  21        6.43        4.02      5.46 o 
  -2   3  21        4.64       11.01      5.79 o 
  -1   3  21        0.40        1.80      7.89 o 
 -10   4  21        0.26       12.18      7.59 o 
  -9   4  21        5.94       14.86      6.05 o 
  -8   4  21       67.90       56.28      8.69 o 
  -7   4  21       64.21       70.02     13.25 o 
  -6   4  21       43.48       55.00     11.07 o 
  -5   4  21        0.21        0.64      4.75 o 
  -4   4  21        0.23       -2.75      6.21 o 
  -3   4  21       21.26       18.83      7.69 o 
  -2   4  21       47.62       75.90     10.56 o 
 -10   5  21        2.62       -2.56      9.38 o 
  -9   5  21        0.62       -2.26      7.13 o 
  -8   5  21       13.15       20.80      9.05 o 
  -7   5  21      208.66      236.02     34.54 o 
  -6   5  21       44.17       37.17      8.11 o 
  -5   5  21        0.38        1.32      5.30 o 
  -4   5  21       52.36       62.04     12.29 o 
  -3   5  21        0.60       10.42      6.40 o 
  -8   6  21       29.52       34.44     11.51 o 
  -7   6  21        5.29       21.87      9.14 o 
  -6   6  21       14.35       18.63      9.49 o 
  -5   6  21        1.68       11.58      6.78 o 
  -4   6  21       32.36       54.96     10.09 o 
  -6   7  21        0.49        4.23      6.38 o 
 -10   0  22        8.51       16.58     17.30 o 
  -9   0  22       11.15       17.12      8.48 o 
  -8   0  22      167.10      149.78     16.40 o 
  -7   0  22        4.46        3.52      6.90 o 
  -6   0  22        4.29        0.85      6.73 o 
  -5   0  22       30.97       51.80     18.19 o 
  -4   0  22       70.68       92.33     34.21 o 
  -3   0  22       22.46       19.86      9.32 o 
  -2   0  22       13.21       15.18      9.03 o 
 -10   1  22       10.70        4.27      5.10 o 
  -9   1  22       98.39      105.07     10.16 o 
  -8   1  22        7.78        1.34      4.64 o 
  -7   1  22        9.16       17.58      5.67 o 
  -6   1  22      106.21      112.00     20.93 o 
  -5   1  22        0.23        0.02      4.72 o 
  -4   1  22       25.23       27.56      7.03 o 
  -3   1  22       27.74       36.44      7.42 o 
  -2   1  22        0.54       -2.19      6.63 o 
 -10   2  22      128.21      147.02     22.17 o 
  -9   2  22      118.18      123.89     11.03 o 
  -8   2  22        0.49        4.26      4.55 o 
  -7   2  22       64.62       61.35      7.89 o 
  -6   2  22       29.46       38.54      7.61 o 
  -5   2  22       40.32       39.24      6.80 o 
  -4   2  22       11.74       16.69      5.46 o 
  -3   2  22        0.21        2.01      4.94 o 
 -10   3  22       31.71       34.33     12.37 o 
  -9   3  22       22.82       38.50     17.54 o 
  -8   3  22       47.76       46.00      8.51 o 
  -7   3  22       18.33       13.39      6.51 o 
  -6   3  22       31.84       26.65      9.57 o 
  -5   3  22        0.08       -0.50      5.28 o 
  -4   3  22        7.07        4.23      7.64 o 
  -3   3  22        1.38        2.60      5.63 o 
  -9   4  22        5.66        8.26      6.39 o 
  -8   4  22       41.59       36.90      7.74 o 
  -7   4  22      109.36      106.90     15.73 o 
  -6   4  22      151.86      182.22     15.00 o 
  -5   4  22       28.97       45.76      8.01 o 
  -4   4  22        0.63       -2.13      4.74 o 
  -8   5  22       47.53       43.77     15.78 o 
  -7   5  22        5.38        1.83      8.30 o 
  -6   5  22       20.58       25.90     10.37 o 
  -5   5  22       25.66       26.05      7.33 o 
  -9   1  23       10.01       11.52      7.16 o 
  -8   1  23       74.51       78.93      9.03 o 
  -7   1  23       22.77       25.13      6.18 o 
  -6   1  23        0.09        4.78      4.99 o 
  -5   1  23        6.86        9.20      5.50 o 
  -4   1  23        6.71        6.92      7.05 o 
  -8   2  23        8.40       10.43      5.48 o 
  -7   2  23       18.26       22.12      6.13 o 
  -6   2  23        4.70        5.39      5.08 o 
  -5   2  23        4.09        5.38      5.04 o 
  -8   3  23        0.74        0.57      6.08 o 
  -7   3  23       12.56       19.38      6.92 o 
  -6   3  23        0.19        2.50      5.40 o 
                                                 
